# Supplementary material for: The relationship between self-compassion, coping style, sleep quality, and depression among college students
Source: Front Psychol. 2024 Jun 7;15:1378181. doi: 10.3389/fpsyg.2024.1378181 (PMC11190380; doi:10.3389/fpsyg.2024.1378181)
Supplement: Supplementary file 1 [file Data_Sheet_1.ZIP]

Archive with 5 entries (5 files):
- Data/A blank copy of the questionnaire(sú⌐.docx
- Data/Correlation Analysis.spv
- Data/Harman single-factor test.spv
- Data/Raw data.xlsx
- Data/Regression Analysis.spv
