# Supplementary material for: The relationship between self-compassion, coping style, sleep quality, and depression among college students
Source: Front Psychol. 2024 Jun 7;15:1378181. doi: 10.3389/fpsyg.2024.1378181 (PMC11190380; doi:10.3389/fpsyg.2024.1378181)
Supplement: Supplementary file 1 [file Data_Sheet_1.ZIP › Data/Raw data.xlsx]

## Sheet: Sheet1
index	totalseconds	Q1	Q2	Q3	Q4	Q5	Q6	Q7	Q8	Q9	Q10	Q11	Q12	Q13	Q14	Q15	Q16_Blank1	Q16_Blank2	Q17	Q18_Blank1	Q18_Blank2	Q19	Q20_Blank1	Q20_Blank2	Q21_Blank1	Q21_Blank2	Q22_Blank1	Q22_Blank2	Q23	Q24	Q25	Q26	Q27	Q28	Q29	Q30	Q31	Q32	Q33	Q34	Q35	Q36	Q37	Q38	Q39	Q40	Q41_Row1	Q41_Row2	Q41_Row3
1	524	2	25	1	5	山东青岛	2	1	1	3	4	5	2	2	2	5	1	0	8	-3	-3	8	-3	-3	8	0	8	0	2	2	2	3	1	1	1	1	1	1	1	1	1	1	2	1	1	2	1	1	2
2	358	2	24	1	5	山东青岛	1	1	1	4	5	4	3	2	2	8	-3	-3	3	1	1	7	1	1	5	1	8	1	2	3	3	3	3	3	1	1	1	1	1	1	4	1	2	1	3	3	2	1	2
3	504	2	24	1	5	山东青岛	1	1	1	3	3	3	7	1	2	4	2	0	4	1	0	7	0	30	4	0	5	0	2	1	3	5	1	2	1	1	1	1	1	3	1	1	2	1	1	1	3	3	1
4	206	2	23	1	5	山东青岛	1	2	1	4	2	2	2	2	2	8	-3	-3	8	-3	-3	5	2	40	6	30	10	30	1	1	1	3	1	1	1	1	1	1	2	2	1	1	2	1	1	2	3	3	3
5	533	2	23	1	5	山东日照	1	1	1	3	2	2	2	2	2	8	-3	-3	8	-3	-3	5	4	5	7	4	12	4	1	2	2	4	1	3	1	1	1	1	1	3	1	1	2	1	2	2	3	3	3
6	464	2	24	1	5	山东青岛	1	2	2	3	2	2	1	2	2	8	-3	-3	1	0	0	7	2	0	8	0	4	0	2	2	2	3	3	3	1	2	1	1	2	3	1	3	2	1	4	3	5	1	1
7	350	2	24	1	5	江西宜春	2	2	1	3	2	2	3	2	2	3	1	0	3	2	0	2	0	20	7	0	8	0	3	3	5	6	1	1	3	1	1	1	2	3	1	3	2	1	1	1	3	3	3
8	334	1	24	1	5	济南	1	1	1	3	5	2	1	2	2	8	-3	-3	8	-3	-3	7	1	0	8	0	8	0	4	1	3	4	1	1	1	1	1	1	1	1	1	1	2	1	2	1	2	2	3
9	432	2	29	2	5	济南	1	2	2	3	3	3	2	2	2	3	2	0	5	2	0	7	1	0	9	0	9	0	3	3	2	3	3	2	2	2	2	2	2	2	2	2	2	1	2	2	3	1	1
10	246	2	21	2	4	天津	2	2	1	3	3	3	1	2	2	1	1	0	1	1	0	1	0	30	7	0	7	0	4	1	1	1	1	1	1	1	1	1	1	1	1	1	1	1	1	1	3	3	3
11	368	2	22	2	5	吉林辽源	2	2	2	3	2	1	6	2	2	2	1	0	3	0	40	7	0	20	6	0	5	0	2	1	3	5	1	1	3	1	1	3	1	1	1	1	2	1	3	3	2	1	1
12	252	1	22	3	4	天津	2	1	1	1	2	2	1	2	2	7	4	0	7	4	0	7	2	0	10	0	10	0	5	1	4	4	1	1	1	1	1	1	1	1	1	1	1	1	1	1	1	1	1
13	418	1	21	1	5	湖南湘潭	1	2	2	1	2	1	1	2	2	2	1	30	3	1	30	8	-3	-3	1	30	3	3	3	3	4	5	1	1	1	1	1	1	1	1	1	1	2	1	1	1	1	1	1
15	261	1	25	2	4	深圳	1	1	1	3	5	3	1	2	2	8	-3	-3	8	-3	-3	8	-3	-3	8	0	5	0	2	2	3	5	1	1	1	1	1	1	1	1	1	1	1	1	1	1	1	1	1
16	409	1	25	1	5	湖北武汉	2	1	2	1	1	1	2	2	2	8	-3	-3	1	1	30	7	0	30	6	50	6	50	3	2	3	5	4	1	1	1	1	1	1	1	1	4	2	1	1	1	1	1	1
17	403	2	23	2	5	河南	2	2	2	3	2	1	2	2	2	8	-3	-3	3	0	10	3	0	10	6	0	4	0	2	3	3	6	1	1	1	1	1	1	1	1	1	1	1	1	1	1	1	1	1
18	786	2	23	2	5	新疆乌鲁木齐	2	2	1	3	1	1	3	2	2	1	1	0	3	1	0	8	-3	-3	4	0	2	0	3	3	4	4	3	1	1	1	1	1	1	2	1	1	3	1	3	2	2	4	1
19	410	1	19	1	3	湖南湘潭	1	2	2	2	2	2	2	2	2	4	2	30	7	1	0	7	1	0	4	0	2	0	3	1	4	5	2	1	1	1	1	2	2	1	2	2	2	1	4	2	2	1	1
21	187	2	23	2	4	海南	2	2	2	2	3	3	2	2	2	4	1	30	4	1	30	4	1	30	1	30	1	30	4	2	4	4	3	4	3	2	1	1	1	1	1	1	1	1	1	1	1	1	1
22	503	1	25	1	5	山东济南	2	1	1	2	2	1	2	2	1	3	2	0	8	-3	-3	8	-3	-3	16	0	16	0	2	1	3	5	3	2	2	2	2	2	2	1	1	1	2	2	2	2	1	1	1
23	356	1	23	3	4	广东深圳	2	2	2	3	1	1	3	2	2	5	0	30	5	0	30	7	1	30	1	30	1	30	2	1	2	4	1	1	1	1	1	1	1	3	1	1	2	1	2	2	3	3	3
24	516	2	22	1	4	湖南湘潭	1	2	2	3	3	3	3	1	1	3	1	30	2	1	30	7	1	0	7	0	7	0	3	1	2	3	1	1	1	1	4	4	1	1	1	1	1	1	3	3	3	3	3
25	321	2	21	1	2	湖南长沙	1	2	1	3	1	1	6	2	2	7	4	10	7	4	10	2	1	1	50	1	4	1	3	2	2	3	1	1	1	1	1	1	1	1	3	1	1	1	1	2	3	1	4
26	194	1	22	1	3	海南万宁	2	2	2	3	1	1	1	2	2	4	1	1	1	1	1	2	1	1	1	1	1	1	4	1	3	4	1	1	1	1	1	1	1	1	1	1	1	1	1	1	1	1	1
28	340	2	21	1	4	湖南长沙	2	1	1	3	4	2	1	2	2	3	1	0	3	1	1	2	1	1	1	1	1	1	3	3	4	4	4	3	4	1	1	1	1	1	1	1	1	1	1	1	1	1	1
29	317	2	23	2	5	海南三亚	2	2	2	2	2	1	6	2	2	8	-3	-3	8	-3	-3	8	-3	-3	10	0	10	0	3	1	2	4	1	1	1	1	1	1	1	1	1	1	2	1	1	1	1	1	1
30	410	2	25	1	5	湖南省	1	2	1	4	3	2	4	1	1	8	-3	-3	8	-3	-3	8	-3	-3	6	0	7	0	4	2	3	3	3	3	4	4	4	1	1	1	1	1	3	3	2	2	1	1	1
31	285	1	27	2	5	湖南	2	2	2	2	3	3	1	2	2	8	-3	-3	8	-3	-3	8	-3	-3	11	0	2	30	5	4	3	3	4	1	1	1	1	1	1	1	1	3	3	1	3	3	2	2	2
32	215	1	23	1	5	山西	2	2	1	3	3	1	1	2	2	1	3	0	1	3	0	3	4	0	4	0	6	0	2	2	5	6	1	1	1	1	1	1	1	1	1	1	1	1	1	1	1	1	1
33	360	2	20	1	3	湖北武汉	1	2	1	3	2	2	1	1	1	1	0	30	1	0	30	7	0	30	6	0	6	0	3	1	2	4	4	4	2	3	1	1	1	4	2	4	4	1	4	4	5	3	5
34	197	1	22	1	3	湖南娄底	1	1	1	3	4	4	1	2	2	5	3	10	4	3	10	7	2	10	10	10	10	10	5	2	6	5	2	3	1	1	1	1	1	1	1	1	1	1	1	1	1	1	1
35	848	2	20	1	4	海南省万宁市	2	2	1	5	4	3	2	2	2	4	1	0	4	1	0	5	2	0	5	0	2	0	2	1	4	3	3	1	1	1	2	1	1	1	1	2	2	1	1	1	3	1	1
36	267	1	22	2	4	湖北武汉	1	1	2	3	1	1	1	2	2	7	4	50	4	5	10	5	1	0	4	0	0	0	2	1	1	4	1	1	1	1	2	1	1	1	1	1	1	1	1	1	1	1	1
37	980	1	24	1	5	山东菏泽	2	2	2	2	1	1	2	1	2	1	1	30	1	1	30	8	-3	-3	6	0	8	0	2	2	2	3	3	1	1	4	4	1	3	1	1	3	3	1	3	3	3	1	1
38	541	2	23	2	5	河北唐山	2	2	1	3	4	5	6	2	2	3	1	30	4	0	45	7	0	50	5	0	3	0	3	1	3	4	1	1	1	1	1	1	1	1	1	1	2	1	1	2	1	1	1
39	487	2	23	1	5	西安	2	2	1	3	2	2	3	2	2	8	-3	-3	8	-3	-3	3	0	20	0	40	5	0	5	1	4	4	2	2	1	1	1	1	1	3	1	1	2	1	1	2	1	1	1
40	287	2	22	2	5	山东济宁	2	2	2	3	2	1	1	2	2	8	-3	-3	8	-3	-3	3	1	0	8	0	8	0	2	3	5	3	2	1	1	1	1	1	1	1	1	1	2	1	1	1	3	3	5
41	691	1	23	2	5	北京市海淀区	2	2	2	1	2	2	7	2	2	1	2	0	8	-3	-3	8	-3	-3	8	0	6	0	2	2	3	6	1	1	1	1	1	1	1	1	1	1	1	1	1	1	1	1	1
42	678	1	23	1	5	新疆富蕴县	2	1	1	3	3	3	4	2	2	3	2	0	3	2	0	8	-3	-3	6	0	6	0	4	1	4	4	1	1	1	1	1	1	1	1	1	1	2	1	1	1	1	1	1
43	708	2	23	1	5	河南洛阳	2	2	1	3	2	3	4	2	2	5	3	0	2	1	0	8	-3	-3	3	0	3	0	2	2	4	6	1	1	1	1	1	1	1	1	1	1	1	1	1	1	1	1	1
44	1644	2	22	3	5	新疆乌鲁木齐	2	2	2	3	3	2	3	2	2	2	0	30	3	0	30	8	-3	-3	2	0	0	30	5	4	4	3	3	3	1	2	1	2	1	2	1	1	3	1	1	2	1	1	2
46	518	2	21	1	4	河南新乡	1	2	2	3	2	1	1	2	2	4	2	0	4	2	0	7	3	0	6	0	10	0	2	1	3	5	1	1	3	1	1	1	1	1	1	2	2	1	1	2	2	1	1
47	382	2	18	1	1	湖南衡阳	1	2	2	3	3	3	3	2	2	8	-3	-3	4	1	0	7	3	0	15	0	5	0	3	1	1	3	1	1	1	1	1	2	1	2	1	1	1	1	3	2	2	1	1
48	255	2	22	2	4	湖南衡阳	1	1	2	3	2	2	3	2	2	2	1	0	3	1	0	2	2	0	5	0	8	0	2	1	4	5	2	3	4	1	1	1	1	1	1	1	2	1	1	1	2	2	1
49	379	2	20	2	3	湖南省衡阳市	1	2	1	2	2	1	5	2	2	8	-3	-3	7	1	30	7	1	30	6	30	6	30	2	2	2	3	2	3	1	2	2	2	2	1	1	2	2	1	3	3	1	4	1
51	689	2	22	1	4	湖南衡阳	1	2	2	3	3	3	4	1	2	3	1	2	1	0	30	4	1	2	8	27	10	1	2	2	4	4	1	1	1	1	1	1	1	1	1	4	1	1	4	1	3	3	1
52	196	2	21	1	4	湖南衡阳	1	1	1	2	2	2	1	2	2	4	3	25	2	2	25	6	6	6	6	6	4	6	4	2	5	3	3	3	4	3	3	3	3	3	3	3	2	2	3	2	3	3	3
53	229	1	21	2	4	湖南衡阳	1	1	1	3	5	2	1	2	2	8	-3	-3	8	-3	-3	8	-3	-3	5	1	5	1	3	2	4	5	1	1	1	1	1	1	1	1	1	1	1	1	1	1	3	3	3
54	235	2	19	3	3	湖南衡阳	1	2	2	3	2	2	2	2	2	2	1	0	2	1	0	2	1	0	3	0	2	0	2	1	2	3	2	2	2	1	1	1	1	1	1	1	2	1	2	2	1	1	1
55	637	1	20	1	3	湖南衡阳	1	2	2	3	2	1	2	2	2	3	0	30	7	0	50	7	4	0	8	0	9	0	2	1	2	4	1	1	1	1	1	1	1	1	1	1	1	1	1	1	1	2	1
56	201	2	22	1	3	湖南衡阳	1	2	2	3	2	2	3	2	2	3	2	0	3	2	0	3	8	0	8	0	8	0	3	2	3	3	4	3	2	3	2	3	3	3	3	1	1	1	1	1	1	1	1
57	368	2	20	1	3	湖南省衡阳市	1	2	2	3	2	1	1	2	2	8	-3	-3	8	-3	-3	8	-3	-3	2	120	2	20	2	3	2	4	3	1	1	1	1	1	1	1	1	1	2	1	3	2	3	3	1
58	170	1	20	2	4	湖南常德	2	1	2	3	1	1	7	1	2	8	-3	-3	8	-3	-3	8	-3	-3	24	99	24	99	3	1	3	5	1	4	1	1	4	4	4	1	1	4	2	1	1	1	3	3	3
60	237	2	22	1	4	湖南	1	2	2	3	2	2	3	2	2	8	-3	-3	8	-3	-3	7	1	1	10	1	10	1	3	1	2	3	3	2	1	1	2	1	3	1	1	1	1	1	1	4	3	3	3
61	383	2	21	1	4	湖南衡阳	1	2	2	3	3	1	2	2	2	8	-3	-3	8	-3	-3	7	1	30	8	30	10	30	3	2	2	4	1	1	1	1	1	1	2	1	1	1	2	1	2	2	3	2	1
62	321	2	23	1	4	湖南省湘西	2	2	2	3	2	1	2	1	2	3	1	0	1	0	30	1	0	30	3	0	5	0	2	1	2	4	1	2	1	1	1	2	2	2	1	1	2	1	1	1	5	5	5
63	496	1	21	3	4	湖南衡阳	1	2	1	3	2	2	1	1	2	3	1	0	8	-3	-3	8	-3	-3	8	0	6	0	5	4	4	4	1	1	1	1	1	1	1	1	1	4	1	1	3	1	2	2	2
64	682	2	18	1	2	湖南衡阳	1	2	1	3	4	4	4	1	1	8	-3	-3	1	1	30	7	1	50	3	20	2	40	4	4	3	2	4	3	3	2	1	2	3	1	1	1	4	1	1	3	3	2	4
65	660	2	20	1	3	湖南衡阳	1	2	1	3	4	3	2	1	1	8	-3	-3	7	0	15	7	0	30	8	0	8	0	3	4	2	4	4	3	3	2	1	1	4	4	4	4	3	1	4	4	5	2	2
66	527	2	18	1	3	湖南衡阳	1	2	2	3	5	2	4	2	2	1	1	0	2	1	0	1	2	0	6	0	12	0	3	1	2	4	1	1	1	1	1	2	3	1	1	1	2	1	3	4	1	4	1
67	242	1	21	2	4	湖南湘潭	1	1	2	3	6	5	2	2	2	1	15	30	7	15	30	7	30	60	10	0	10	0	3	1	2	4	2	2	2	1	1	1	1	1	1	1	2	1	1	1	1	1	1
69	182	1	21	4	4	山东滨州	1	1	1	3	4	4	1	2	2	4	2	20	4	1	20	3	2	20	1	50	3	20	2	2	4	2	2	2	2	3	3	2	2	2	2	3	3	3	3	3	3	3	3
70	182	1	22	3	2	重庆渝北	2	1	2	3	3	2	3	2	2	2	1	2	4	1	4	3	1	1	1	1	1	1	3	2	4	3	2	2	2	1	4	4	2	3	3	2	2	3	2	2	1	1	1
71	154	1	25	3	4	河北石家庄	2	1	1	3	4	4	1	2	2	3	2	0	3	1	8	2	1	1	1	1	1	1	3	2	2	3	3	3	3	3	3	3	3	3	3	3	2	2	2	2	3	3	3
72	206	1	22	3	3	山西临汾	1	1	2	4	2	2	1	1	1	1	0	5	2	0	30	1	5	3	1	5	8	5	2	2	2	1	1	4	3	3	3	2	2	2	3	3	3	2	2	2	1	2	3
73	494	2	19	1	4	河南郑州	1	2	1	3	5	5	4	1	1	8	-3	-3	3	0	15	3	0	30	8	30	5	0	4	3	2	2	3	4	1	1	1	3	1	2	1	3	3	1	4	4	4	5	5
74	174	1	25	1	4	江西	1	2	2	2	2	1	3	2	2	5	1	20	1	1	20	2	1	20	1	20	1	20	1	1	6	4	3	2	3	3	3	3	2	3	3	3	2	2	3	1	3	3	3
75	217	1	24	4	4	四川绵阳	2	2	2	3	2	1	2	2	2	8	-3	-3	8	-3	-3	8	-3	-3	8	0	8	0	2	1	2	4	1	1	2	1	1	2	1	2	1	1	1	1	1	1	2	3	5
76	250	1	20	4	2	山东济南	1	2	2	2	2	2	2	2	2	8	-3	-3	7	0	30	8	-3	-3	3	0	0	30	4	2	3	3	2	3	3	3	3	1	1	1	1	1	3	1	3	3	5	1	1
77	291	1	23	4	3	山西太原	1	2	2	3	2	1	2	2	2	1	1	30	1	0	40	7	0	30	10	0	10	0	2	2	2	5	2	2	1	1	1	1	1	2	1	1	2	1	1	1	1	1	1
78	252	1	24	3	5	福建福州	1	2	2	2	1	1	1	2	2	7	1	0	8	-3	-3	7	1	0	8	0	8	0	3	1	2	4	1	1	1	1	1	1	1	1	1	1	1	1	1	1	2	2	2
79	629	2	22	1	4	湖南衡阳	1	2	1	3	1	1	3	2	2	8	-3	-3	3	1	30	7	0	30	2	20	3	20	3	2	4	6	2	4	1	1	2	1	1	1	2	2	2	1	2	2	1	1	1
80	312	2	19	1	2	广州	1	2	2	3	2	1	2	1	2	8	-3	-3	1	1	0	2	0	40	10	0	11	0	2	3	2	3	4	2	2	2	2	3	2	3	3	4	3	1	2	3	3	1	2
81	200	2	21	1	4	山东济南	1	2	2	3	2	2	3	2	2	4	0	30	1	0	30	6	1	0	8	0	8	0	1	2	2	2	2	3	3	1	1	1	1	1	1	1	1	1	1	1	5	3	4
82	149	1	27	1	2	山东青岛	1	2	2	4	2	3	2	2	2	4	1	0	3	1	0	3	1	0	7	0	2	0	3	2	2	4	1	1	3	1	1	1	1	1	1	1	2	1	1	2	2	3	2
83	251	1	23	2	3	山东济南	1	1	1	3	3	2	1	2	2	1	0	30	1	0	40	7	0	30	10	0	10	0	2	1	2	5	1	1	1	1	1	1	1	1	1	1	1	1	1	1	2	3	1
84	230	1	20	2	3	广东省广州市	1	2	1	2	2	2	3	2	2	2	0	50	3	1	20	3	1	10	7	10	5	0	3	2	3	3	1	1	1	1	1	1	1	1	1	1	1	1	1	1	2	3	2
88	137	1	21	3	1	山东淄博	1	2	2	4	2	2	1	2	2	3	0	38	2	1	20	4	0	20	8	0	9	0	2	1	3	4	1	1	1	1	1	1	1	1	1	1	2	1	1	1	1	1	1
90	436	2	20	2	3	湖南	1	2	2	2	2	2	3	1	2	8	-3	-3	7	2	0	7	2	0	10	0	10	0	4	1	3	3	1	1	2	1	1	2	1	1	1	3	2	1	2	2	2	1	1
92	344	2	20	1	4	湖南株洲	2	1	1	2	3	2	6	2	2	8	-3	-3	8	-3	-3	7	0	30	8	0	18	0	2	2	1	4	4	4	4	2	1	3	1	2	4	3	3	1	4	2	4	4	4
93	191	1	26	2	2	河南郑州	1	1	2	3	2	2	1	2	2	2	1	30	1	1	20	3	1	10	8	40	2	30	1	2	1	1	1	1	1	1	1	1	1	1	1	1	1	1	1	1	1	1	1
96	125	1	22	2	3	山东淄博	1	2	2	5	3	4	1	2	2	4	2	9	3	0	30	6	0	20	5	0	5	0	3	1	1	3	1	1	1	1	1	1	2	1	1	1	1	1	1	1	1	1	1
97	261	2	24	3	3	云南保山	2	1	1	5	4	5	6	2	2	8	-3	-3	2	2	5	8	-3	-3	9	30	3	50	2	2	2	3	1	1	2	1	1	1	1	1	1	1	2	1	1	2	5	1	5
98	127	1	27	2	3	河南	1	1	1	4	4	4	1	2	2	4	1	11	4	1	1	3	1	1	1	1	1	1	1	3	4	4	3	3	3	4	4	4	4	3	4	2	3	3	3	3	3	4	3
99	182	1	20	2	2	广东省东莞市	1	2	1	1	5	5	2	2	2	8	-3	-3	8	-3	-3	8	-3	-3	0	8	2	0	3	3	3	4	2	3	2	4	4	2	3	2	3	3	2	2	3	1	1	1	1
100	147	2	21	1	3	福建厦门	1	1	1	4	5	5	1	2	2	8	-3	-3	8	-3	-3	3	0	15	4	30	3	0	2	1	3	5	1	1	1	1	1	1	1	1	1	1	1	1	1	1	2	1	1
101	166	1	22	1	1	山东济南	1	1	1	1	1	1	1	1	1	1	1	0	8	-3	-3	1	1	0	4	0	5	0	1	1	1	1	1	1	1	1	1	1	1	1	1	1	1	1	1	1	5	5	5
102	122	2	22	1	2	江苏南京	1	2	1	4	4	2	2	2	2	8	-3	-3	8	-3	-3	4	1	0	5	0	8	0	5	4	3	3	3	3	3	2	1	3	2	1	1	1	3	2	3	3	4	4	3
105	112	2	25	2	2	山西运城	1	1	1	2	3	4	3	1	1	3	2	10	3	4	1	2	4	1	2	1	1	1	3	2	5	2	2	1	3	4	3	2	3	3	2	2	1	3	2	3	5	5	5
106	240	1	22	1	4	湖南永州	1	2	2	2	1	1	3	2	2	8	-3	-3	2	2	0	8	-3	-3	8	0	8	0	3	3	3	5	3	2	2	1	1	1	2	3	2	3	2	1	2	2	4	3	3
107	109	1	22	2	3	郑州	1	1	2	3	2	4	7	1	1	5	3	1	3	1	1	4	1	1	1	1	1	1	2	2	2	2	4	3	3	2	3	2	4	3	4	3	3	3	2	3	4	4	5
110	121	1	20	2	3	浙江杭州	1	1	1	2	4	4	2	2	2	4	2	1	4	3	2	4	2	3	5	2	2	5	3	2	3	3	3	3	3	3	3	1	2	3	3	3	2	3	3	2	4	5	4
111	126	1	20	2	3	山东烟台	1	2	1	2	4	2	3	2	1	3	2	3	2	1	3	2	1	0	1	0	6	6	2	2	4	2	2	3	2	3	3	4	4	3	2	3	4	3	2	3	3	2	3
112	163	1	22	1	2	云南昆明	1	2	1	3	3	4	1	2	2	4	2	0	2	1	30	7	1	0	4	30	3	30	1	1	2	4	1	1	1	1	1	1	1	1	1	1	1	1	1	1	1	1	1
114	389	1	22	2	2	广东	1	1	1	2	2	2	1	1	1	3	5	30	3	5	5	4	5	5	5	5	8	5	2	3	4	2	3	2	3	3	2	3	2	3	2	1	1	2	3	2	5	4	5
115	105	1	25	1	2	湖北	1	1	1	1	1	1	1	1	1	1	1	1	1	1	1	2	1	1	1	1	1	1	2	2	4	2	3	2	3	3	3	3	4	2	3	3	3	2	3	3	3	3	3
120	118	2	24	3	3	湖南株洲	1	2	2	1	4	4	5	1	2	3	3	1	3	1	1	3	1	1	1	1	1	1	4	2	5	3	2	3	2	2	2	3	2	1	3	3	2	3	1	2	3	3	3
121	114	1	25	2	3	安徽	2	1	2	2	3	3	3	2	2	3	2	50	2	1	10	4	8	20	20	58	22	25	5	2	4	2	3	2	4	4	3	2	3	2	4	4	3	4	4	2	5	3	4
122	108	1	25	1	2	山东济南	2	2	1	2	3	3	3	1	1	3	25	2	3	25	1	3	1	1	1	1	1	1	3	4	3	1	4	3	3	3	2	1	1	3	2	3	2	2	2	2	3	4	3
125	311	1	22	2	2	广东	1	1	1	2	2	2	1	1	1	3	5	30	3	5	5	4	5	5	5	5	8	5	2	3	4	2	3	2	3	3	2	3	2	3	2	1	1	2	3	2	5	4	5
128	144	1	26	2	2	山东	1	1	1	2	3	2	2	1	1	1	1	2	2	1	1	1	1	1	1	1	1	1	4	3	2	3	4	1	4	2	4	3	2	4	2	4	1	3	2	3	5	4	4
129	117	2	22	2	5	河南郑州	1	2	2	2	2	3	3	1	2	3	2	10	1	5	20	7	5	15	2	22	5	5	2	2	2	2	3	3	3	3	2	3	2	3	2	2	4	2	2	2	5	4	3
130	144	1	25	1	3	山东宝山	1	1	1	4	3	3	2	2	1	5	1	2	2	1	3	2	1	1	1	3	5	6	4	2	3	3	3	2	3	4	3	4	3	2	2	2	2	3	2	3	3	3	3
134	140	2	20	2	2	新疆乌鲁木齐	1	1	1	4	5	5	1	2	2	4	1	0	3	1	5	3	1	20	1	10	1	20	3	3	3	3	2	2	2	1	1	1	1	1	1	1	1	1	1	1	5	3	4
135	126	2	21	2	4	甘肃兰州	1	1	1	4	3	4	2	2	2	2	2	30	3	1	0	2	1	30	8	30	8	0	1	2	2	5	2	2	3	2	2	3	2	2	2	2	2	1	2	2	4	5	5
137	113	1	22	1	3	广东潮州	2	1	1	2	1	3	5	1	1	1	2	30	1	1	10	5	2	2	6	5	5	6	4	3	4	2	3	3	3	3	3	4	2	3	2	1	1	3	1	4	1	2	2
141	170	1	21	2	3	江苏南京	1	1	1	3	3	3	3	2	2	8	-3	-3	8	-3	-3	8	-3	-3	6	0	7	0	2	2	2	4	2	1	1	1	1	1	1	1	1	1	2	1	1	1	3	4	4
142	137	1	24	2	2	广东广州	1	1	1	5	3	3	3	1	1	5	2	10	3	2	15	1	1	10	2	10	1	10	1	2	3	2	2	2	2	3	3	3	2	3	3	2	1	2	2	2	5	5	4
145	123	1	21	2	3	山东济宁	1	1	1	4	5	5	2	2	2	5	4	4	3	6	6	4	5	6	8	6	5	6	3	4	3	4	4	3	4	3	3	4	3	4	4	4	3	4	4	3	5	5	5
146	236	1	22	2	2	广东	1	1	1	2	2	2	1	1	1	3	5	30	3	5	5	4	5	5	5	5	8	5	2	3	4	2	3	2	3	3	2	3	2	3	2	1	1	2	3	2	5	4	5
147	137	2	21	1	3	河南郑州	1	2	1	4	4	3	1	2	2	3	5	1	8	-3	-3	3	3	20	8	30	2	30	1	1	3	4	3	2	3	1	1	1	1	1	1	1	2	1	1	1	3	1	1
151	111	1	21	3	2	山东	1	2	2	2	5	3	2	1	1	5	1	1	5	1	1	7	1	1	1	1	1	1	5	2	3	1	3	2	2	3	3	3	2	1	3	3	2	3	3	3	3	4	5
153	120	2	22	2	3	北京	2	2	1	3	4	5	4	2	2	2	0	20	2	0	59	2	2	0	7	0	5	0	3	1	6	4	3	2	3	3	4	1	1	1	1	1	1	2	3	1	4	5	2
154	107	1	25	1	2	山东	1	1	1	2	3	4	4	1	1	6	1	2	2	2	22	7	1	1	1	1	2	3	2	4	4	6	3	4	3	3	3	4	3	4	1	1	1	1	1	1	4	3	3
158	118	1	25	2	3	河北保定	1	2	1	5	4	4	3	2	1	4	2	30	3	1	30	3	1	1	1	1	1	30	2	2	3	4	3	3	3	3	3	4	3	3	2	2	3	3	2	3	5	4	4
160	119	1	22	2	2	青岛	1	1	1	4	4	4	2	2	2	6	2	0	2	1	0	4	1	0	1	0	1	0	1	2	2	6	3	3	4	3	3	3	3	3	3	2	2	2	2	3	5	4	4
161	104	1	21	2	3	山东威海	1	1	1	3	5	4	3	1	1	2	2	4	3	1	0	2	2	1	2	1	2	1	4	3	4	3	3	2	3	3	4	3	3	2	3	3	2	2	2	3	2	3	5
162	111	1	25	2	3	哈哈	1	1	1	2	4	4	5	1	1	2	7	85	2	6	25	4	1	7	7	8	8	7	4	2	3	4	3	4	4	3	3	3	3	3	3	3	2	2	2	2	4	4	4
163	110	1	20	1	2	河南郑州	1	1	1	3	5	4	5	2	1	3	5	6	2	3	6	4	2	4	3	6	5	5	4	2	5	5	3	3	2	2	3	2	3	1	4	3	3	2	3	2	3	4	3
164	117	1	25	1	2	河北	1	1	1	2	2	3	1	1	1	2	1	1	2	1	1	3	1	1	1	1	1	1	3	2	3	3	2	4	2	3	2	3	3	1	1	3	3	3	3	4	1	2	2
165	117	1	24	1	2	山东济南	1	2	2	3	2	2	3	1	1	2	2	0	3	3	0	3	1	10	7	20	1	30	3	2	3	4	2	2	4	4	3	1	2	2	1	2	1	3	3	2	4	3	4
166	142	1	24	2	4	山东济南	1	2	1	1	3	3	2	2	2	5	1	20	1	1	1	4	1	1	1	1	2	1	2	1	2	3	2	3	2	2	2	3	1	2	2	1	1	2	2	1	5	4	4
167	112	1	24	2	3	山东济南	1	1	1	2	3	3	2	2	1	4	2	50	1	1	2	2	2	4	3	7	2	3	4	3	2	2	4	4	3	3	3	2	3	2	3	2	2	2	2	2	4	4	4
169	118	1	21	2	3	河南	1	1	1	3	2	3	4	1	1	4	2	3	2	2	1	2	2	5	6	5	1	3	4	3	5	3	3	3	4	3	3	3	2	3	3	2	3	3	4	2	5	5	4
171	134	1	22	2	3	黄冈	1	2	1	3	3	2	1	1	2	3	1	2	4	1	2	8	-3	-3	1	2	1	2	5	3	3	2	3	3	2	1	1	1	3	3	3	2	2	2	3	2	4	2	3
172	108	1	22	2	2	湖南	1	2	2	5	6	6	1	2	2	6	1	24	4	1	2	3	11	1	1	2	1	2	2	2	3	2	3	1	3	3	3	1	2	2	3	3	2	2	3	2	5	3	4
175	139	2	21	1	2	河南郑州	1	2	1	3	3	3	2	2	2	2	1	30	3	2	10	2	10	30	2	20	4	50	2	2	3	3	2	2	3	2	3	3	2	3	3	2	1	3	2	1	3	4	4
177	128	2	22	2	4	山东	1	1	1	5	5	5	4	2	1	6	2	0	4	1	2	3	1	8	2	5	3	1	4	2	7	4	3	3	3	3	3	4	4	3	2	3	3	3	3	3	5	4	4
179	133	1	25	1	2	山东济南	1	1	1	4	3	3	4	1	1	2	1	30	2	1	28	3	1	25	2	25	5	25	3	2	4	3	2	2	2	4	4	4	3	3	3	2	2	3	3	1	4	5	4
185	150	2	25	1	3	山东临沂	1	2	2	4	3	5	1	1	2	4	1	3	3	2	0	2	0	40	9	0	5	0	3	2	3	2	2	2	2	2	2	1	2	2	1	2	2	2	1	2	4	4	4
190	132	1	19	2	2	广西南宁	2	2	2	4	5	5	3	2	2	5	2	0	4	1	0	8	-3	-3	5	0	3	0	2	2	3	3	2	3	3	1	1	1	1	2	3	2	2	2	1	1	1	1	2
191	132	1	23	3	3	河南安阳	1	2	2	2	5	5	3	2	2	5	3	2	6	3	2	4	3	2	2	2	3	2	3	3	4	4	3	3	2	3	3	4	2	3	3	3	3	4	3	2	5	4	4
193	120	1	23	2	2	山东	1	1	1	3	2	3	3	1	1	3	1	5	1	2	5	1	1	7	2	6	5	6	3	3	3	4	2	3	3	2	3	2	2	2	3	2	2	1	2	2	5	4	4
194	120	1	22	2	2	山东	1	1	1	3	3	3	4	2	1	3	1	4	3	2	4	2	1	5	2	5	3	5	5	2	3	3	3	3	3	3	3	3	2	3	3	3	2	2	2	3	4	4	4
197	131	1	28	3	3	山东济南	1	1	1	4	4	4	4	1	1	4	6	4	3	5	8	2	1	1	1	1	1	1	4	3	3	4	3	3	4	1	3	2	3	2	1	3	3	3	3	3	3	4	3
198	135	1	22	2	3	山东济南	1	1	2	3	3	3	4	1	1	4	3	0	1	2	10	3	1	2	5	1	5	55	5	3	4	4	3	3	3	2	3	3	4	2	3	3	3	3	3	3	5	4	3
199	123	1	21	3	2	河北石家庄	1	1	1	2	3	4	4	1	1	3	1	3	3	1	1	4	1	1	1	1	1	1	5	2	1	1	2	3	2	3	2	4	4	3	2	4	1	2	4	4	4	3	4
200	131	1	23	3	3	今年	2	2	1	3	6	2	1	2	2	4	2	6	5	1	1	6	1	7	1	6	1	4	3	2	3	4	2	3	4	3	4	4	2	2	2	3	2	1	2	3	3	3	3
201	168	2	21	2	2	四川达州	1	1	2	2	4	2	2	1	1	1	13	1	2	6	1	2	12	1	3	6	3	1	2	1	2	2	2	3	2	3	3	2	3	3	2	3	2	2	3	2	3	3	3
202	126	1	23	2	2	湖北武汉	1	1	1	5	5	6	1	2	2	5	1	35	3	2	10	2	3	15	4	60	1	20	3	2	3	2	2	2	3	2	3	3	3	2	3	4	2	3	2	2	5	4	4
203	123	1	25	3	1	北京市朝阳区	1	1	1	5	5	5	2	2	2	4	1	10	4	1	10	2	1	2	1	1	1	1	1	2	4	3	2	2	3	2	3	2	2	3	3	2	2	2	3	2	5	5	5
204	124	1	23	2	2	河北石家庄	1	1	1	3	5	4	3	1	1	3	4	3	2	1	6	4	3	6	2	2	3	1	3	2	4	5	3	3	3	3	3	4	4	3	3	3	3	3	3	2	3	3	4
206	131	1	19	1	1	江西南昌	1	2	1	4	3	3	7	1	1	6	0	30	3	1	20	1	1	1	2	0	3	2	3	2	4	4	3	3	3	2	3	2	3	3	3	3	2	3	1	2	3	3	2
207	122	1	22	2	3	山东济南	1	1	1	3	4	3	1	2	2	3	2	2	4	1	2	4	5	2	3	5	4	5	4	2	5	3	3	3	3	4	3	3	4	3	4	2	1	2	3	1	4	4	3
208	122	1	22	2	2	重庆	1	1	1	2	5	3	3	2	2	4	2	1	2	1	1	3	2	1	5	1	1	2	3	2	3	3	3	3	3	4	3	2	3	2	2	2	2	2	2	1	4	3	4
209	118	1	25	2	2	山东	1	1	1	2	2	2	1	2	2	2	1	1	2	1	1	2	1	1	1	1	1	1	2	3	3	2	2	2	2	3	2	2	3	4	3	3	1	2	2	1	5	5	5
210	114	2	22	3	3	手机	1	1	1	2	3	4	2	1	1	3	10	1	3	0	0	2	0	0	0	0	0	0	2	3	3	3	2	2	3	2	2	3	3	2	2	3	3	3	2	2	4	4	3
211	139	1	22	2	2	河南省漯河市	1	1	1	3	5	4	1	2	2	3	1	6	2	1	6	2	1	9	1	2	1	2	4	2	4	4	4	3	3	3	3	2	2	2	2	2	2	2	2	3	4	4	4
214	140	1	23	2	2	河北	1	2	1	3	4	4	4	1	1	4	1	1	5	1	1	2	1	2	1	2	1	2	3	2	4	3	3	3	2	1	4	2	3	2	3	2	2	2	2	2	5	4	5
215	130	1	23	3	4	山东济南	1	2	1	3	4	3	2	2	2	5	2	5	3	1	30	2	1	5	5	5	5	2	2	2	2	4	2	2	3	3	3	3	4	3	4	2	3	2	2	2	5	5	5
216	124	1	22	2	3	成都	2	1	1	1	4	5	3	1	1	5	3	30	3	2	2	3	1	2	8	30	2	25	4	2	6	3	4	3	4	3	2	4	3	4	3	3	2	3	3	3	5	4	3
217	135	1	26	2	2	湖北	1	1	1	3	4	3	1	2	1	2	1	10	4	1	1	2	1	1	1	1	1	1	2	2	3	3	2	3	3	2	2	3	2	1	1	1	1	1	1	1	4	3	3
218	216	1	25	1	4	河北石家庄	1	1	1	3	3	3	1	2	2	5	2	15	3	3	20	8	-3	-3	5	40	8	30	1	2	2	4	2	2	2	2	3	3	3	2	3	3	2	1	1	1	5	4	5
219	128	1	24	1	1	山东德州	1	1	1	1	4	3	2	2	2	2	2	2	3	4	2	3	1	2	1	3	4	1	2	2	2	5	2	1	3	3	3	3	3	1	2	2	1	2	2	2	1	2	2
220	114	2	20	1	2	山东	1	1	1	3	2	5	2	2	1	3	1	1	3	2	3	5	1	5	9	1	12	1	4	4	4	2	3	4	3	3	3	2	2	3	1	2	1	4	2	3	4	3	4
221	135	1	22	1	4	山东烟台	1	1	1	3	4	4	2	2	2	5	1	0	3	1	0	3	2	0	22	0	6	0	2	2	3	4	1	1	1	1	1	1	1	1	1	1	1	1	1	1	4	3	4
222	125	1	23	3	3	安徽芜湖	2	2	1	2	3	2	1	1	2	5	1	0	6	1	1	3	1	1	1	1	1	1	4	2	3	3	3	4	3	4	3	3	4	3	3	4	3	3	3	1	5	4	4
223	147	1	26	2	3	北京大兴区	1	1	1	4	4	5	2	1	1	4	2	20	5	2	0	4	1	0	5	0	6	0	2	3	4	4	3	3	2	1	1	2	2	3	2	2	2	3	3	3	4	5	4
225	123	1	25	1	3	陕西汉中	1	2	2	2	2	2	1	2	2	5	5	8	1	10	0	1	2	0	8	0	5	0	3	3	4	3	3	3	2	3	3	3	2	3	2	4	2	2	3	2	5	5	5
226	174	1	21	3	2	北京东城	1	1	1	4	3	3	1	2	2	3	2	30	2	1	30	3	1	30	1	30	1	30	1	1	2	5	2	2	3	4	3	2	3	4	2	1	1	1	1	1	1	1	1
227	112	1	25	2	3	山东济南	2	2	1	4	2	2	3	1	1	3	1	1	1	1	1	2	1	1	1	1	1	1	4	2	4	5	2	2	2	4	3	3	2	2	3	2	3	2	3	2	4	4	4
228	119	1	23	1	3	山东济南	1	1	1	2	3	3	5	1	1	3	2	0	5	3	0	4	1	0	1	0	1	0	4	2	4	4	3	3	3	3	3	4	4	3	3	3	3	2	3	3	2	1	2
230	146	2	23	2	3	山东	1	2	1	5	5	5	2	2	2	2	2	20	3	2	22	3	2	22	37	22	2	2	3	2	4	4	2	3	3	3	1	1	1	1	1	1	1	1	1	1	4	5	4
231	120	1	25	2	2	安徽省亳州市	1	1	2	3	4	3	2	1	2	4	2	30	2	2	30	2	2	50	2	30	5	20	5	2	3	3	2	3	3	3	2	2	3	2	3	2	3	3	2	2	4	4	4
234	143	1	25	2	2	江西南昌	1	1	1	5	4	3	2	1	1	4	1	1	1	1	1	4	1	1	1	1	1	1	3	3	3	3	3	3	3	3	2	3	3	3	4	3	3	3	3	1	5	5	5
235	138	1	23	3	3	山东青岛	1	1	2	5	4	4	3	1	1	5	1	10	4	0	40	2	0	30	6	0	3	0	2	1	2	5	2	2	2	1	1	1	1	1	1	1	1	1	1	1	1	1	1
236	148	1	26	2	3	河北石家庄	1	1	1	4	4	4	2	2	2	4	1	0	3	3	0	4	1	0	5	0	6	0	3	3	3	5	3	2	3	3	2	3	3	3	3	3	1	4	2	2	4	3	4
238	146	2	24	2	2	山东济南	1	1	2	2	6	3	3	2	2	3	1	20	4	1	20	5	1	1	1	0	1	2	3	3	3	5	2	2	2	2	2	2	2	2	2	1	2	4	3	3	3	3	3
240	128	1	22	2	2	北京	1	1	1	5	4	4	1	1	1	4	1	1	2	1	1	2	1	2	3	1	1	5	4	2	3	3	3	2	2	2	2	3	2	2	2	3	1	1	3	2	4	4	3
242	157	1	23	2	3	河北邯郸	1	1	2	2	2	2	3	2	2	4	1	0	2	0	28	2	0	25	6	30	2	50	4	3	3	4	2	2	3	3	2	3	2	3	1	3	2	2	2	3	4	3	5
243	147	1	26	4	3	河南南阳	1	1	2	3	4	4	1	2	2	4	2	0	1	2	0	2	2	0	0	0	0	0	3	3	4	3	3	2	4	3	2	3	3	3	3	3	3	2	2	2	5	5	5
248	149	1	26	2	4	江西赣州	1	1	1	3	4	4	1	2	2	5	1	30	2	2	50	3	2	10	8	7	6	40	1	2	3	3	2	2	1	1	1	2	2	2	1	1	1	1	1	1	5	4	4
249	130	1	23	3	3	广东深圳	1	2	1	3	5	6	5	1	1	2	1	4	6	4	4	2	4	4	4	4	4	6	4	2	3	4	1	1	2	1	1	2	1	1	3	2	1	2	1	3	5	4	3
250	116	2	26	3	1	山东临沂	2	2	1	2	4	4	3	2	2	3	4	5	2	4	6	3	5	6	3	5	4	5	3	4	6	4	3	3	3	3	2	1	1	1	2	1	1	1	1	3	5	4	4
251	172	1	23	1	2	山东济南	1	2	1	4	5	4	1	2	2	2	3	23	2	2	30	4	3	21	3	23	3	25	2	1	4	3	3	4	1	1	1	1	1	1	1	1	1	1	1	1	5	4	4
253	128	1	19	2	2	黑龙江省哈尔滨市	1	1	1	3	4	3	3	2	2	5	1	30	4	0	30	4	3	1	6	30	0	50	1	2	2	5	3	1	3	1	1	3	3	2	1	1	2	4	2	2	4	3	4
254	110	1	28	3	1	山东济南	1	1	1	3	3	3	5	2	1	4	2	3	3	8	5	4	5	2	13	3	2	3	4	1	5	2	3	3	3	3	3	3	3	3	3	2	2	4	1	2	5	5	5
255	129	1	24	2	2	河南	1	2	1	3	6	4	3	2	2	4	1	3	1	5	2	3	1	1	2	2	3	3	1	1	4	3	4	4	3	3	3	4	3	3	3	1	1	1	1	1	5	4	4
256	128	1	22	3	4	山东	1	1	1	2	4	2	4	1	1	4	1	30	3	2	2	2	1	2	3	5	3	2	4	3	4	4	3	3	3	3	3	3	3	3	3	3	3	3	2	3	5	5	5
257	118	1	19	2	2	山东	1	2	1	4	2	4	2	2	2	5	3	3	3	3	3	4	3	3	3	3	6	6	2	2	4	2	2	1	2	2	4	2	2	3	4	1	2	3	2	3	3	3	3
258	180	1	24	2	3	四川成都	1	1	1	3	3	3	2	2	2	4	1	0	2	0	30	3	1	0	8	0	2	0	2	2	2	4	2	2	2	1	1	1	1	2	1	1	2	1	1	1	1	1	1
259	123	1	24	3	2	广东广州	1	1	1	3	2	4	2	1	1	2	1	15	1	1	6	2	1	25	1	25	1	15	3	2	4	3	4	3	4	3	2	2	3	2	2	3	2	3	3	2	4	5	4
260	134	2	20	1	2	广西北海	1	2	1	5	3	1	2	2	2	8	-3	-3	8	-3	-3	8	-3	-3	1	2	5	2	3	2	4	3	2	2	3	3	4	3	3	4	2	3	2	3	3	4	5	4	5
261	159	2	25	2	5	山东济南	1	1	2	5	6	5	1	2	2	3	1	0	5	2	30	3	1	2	8	0	2	30	1	2	3	5	4	3	3	4	3	3	3	2	3	3	2	2	2	2	5	4	5
262	128	1	26	1	4	山东济南	1	1	1	3	2	4	5	1	1	2	2	28	1	2	2	3	2	1	1	2	2	2	2	2	3	6	3	2	3	2	2	2	1	2	2	2	2	3	3	2	5	5	4
264	135	1	26	1	2	河南安阳	1	1	2	2	1	2	2	2	2	2	3	25	1	3	3	2	5	5	2	2	2	3	1	3	2	4	3	3	3	1	2	2	3	3	3	2	1	2	2	2	5	5	5
265	148	1	24	2	3	河北保定	1	1	1	2	3	3	2	2	2	3	2	30	1	1	0	2	1	0	2	30	4	0	1	2	2	3	2	2	2	2	2	2	2	2	2	3	2	2	2	2	4	3	2
266	136	1	22	3	2	广东广州	1	2	1	2	3	2	5	2	2	1	1	1	3	1	1	5	1	1	1	1	1	1	3	3	5	4	3	3	3	2	4	3	4	3	3	2	2	2	1	3	4	3	3
267	142	2	24	2	3	山东济南	1	1	1	3	3	3	1	2	2	1	1	1	1	1	1	3	1	1	1	1	1	1	1	2	3	3	3	2	2	3	3	3	3	3	3	3	2	2	2	2	5	3	3
268	147	2	21	2	2	重庆	1	1	1	3	2	2	1	2	2	4	1	0	2	1	0	2	1	0	8	10	6	7	3	2	2	2	2	3	2	2	2	1	1	1	1	1	1	1	1	1	4	4	4
269	151	1	20	4	3	四川成都	2	1	2	3	5	4	4	2	2	7	1	1	2	2	2	4	1	1	1	1	1	1	4	3	4	2	3	4	3	3	3	3	1	4	1	3	2	1	2	3	4	3	4
271	137	1	22	2	2	山西太原	1	1	1	4	4	3	1	2	2	8	-3	-3	4	1	0	3	1	0	5	0	5	0	2	2	4	4	3	2	3	3	3	2	2	3	1	1	1	1	2	1	5	4	4
272	125	1	26	3	5	山东济南	1	2	1	4	5	5	1	2	2	4	1	30	4	1	2	4	2	0	1	0	1	0	1	2	5	5	3	3	4	1	2	2	2	1	4	4	2	4	3	2	5	5	5
273	114	1	28	3	3	哈哈	1	1	1	2	3	2	3	1	1	2	2	2	5	7	8	3	7	2	2	8	5	8	3	2	4	1	2	2	3	3	2	3	3	3	2	2	3	3	3	2	2	4	3
277	153	1	22	2	2	河南省平顶山市	1	2	2	3	4	3	1	2	2	5	1	50	2	1	0	3	0	30	0	60	5	0	3	2	3	4	2	3	2	2	1	2	3	1	4	4	2	2	3	2	4	2	4
279	124	1	25	2	4	浙江杭州	1	1	1	3	3	3	3	2	2	4	6	0	4	4	0	4	1	0	8	0	5	0	4	3	4	4	3	3	3	3	3	2	2	2	4	3	2	3	2	2	5	4	4
281	137	1	25	1	2	河南	1	1	1	2	3	2	2	1	1	4	2	0	3	2	10	2	2	30	2	30	2	30	4	1	3	4	3	3	3	4	4	2	3	2	3	3	1	2	3	1	5	5	5
282	127	2	23	3	3	河南新乡	1	2	2	4	3	2	2	2	2	4	1	30	3	0	30	3	0	30	7	0	4	30	4	4	5	5	3	3	4	2	3	4	3	2	2	2	2	2	2	4	3	4	3
283	126	1	23	2	3	浙江金华	1	1	1	4	3	3	1	2	2	3	2	36	2	1	30	2	1	3	2	6	9	6	2	2	3	3	3	2	2	2	4	3	2	3	2	3	2	3	2	2	4	3	4
285	117	1	22	2	2	山东济南	2	2	1	2	3	2	4	2	2	3	2	2	4	1	1	8	-3	-3	1	1	2	1	4	2	4	2	3	4	4	4	3	4	3	2	3	2	3	1	1	1	1	1	1
286	144	1	22	2	3	河北秦皇岛	2	2	1	4	3	3	2	2	2	4	1	5	2	1	5	3	2	10	3	50	5	20	2	2	3	4	3	2	3	3	4	4	2	3	2	2	1	1	2	2	5	4	4
287	136	1	23	2	4	上海	1	1	1	5	5	5	1	2	2	4	1	30	3	2	40	2	1	1	2	7	3	6	4	3	5	5	3	3	4	4	4	3	3	4	3	2	3	3	2	1	5	5	3
289	137	1	25	1	4	北京	1	1	1	4	5	3	2	2	2	5	1	4	7	4	4	5	1	1	1	1	1	1	2	2	3	2	4	2	2	2	3	3	2	2	2	2	1	2	2	1	5	4	5
290	110	1	26	2	4	重庆	1	1	1	4	3	3	4	1	1	3	2	2	3	5	5	2	5	6	5	5	3	2	4	4	4	3	3	2	3	2	3	2	3	2	3	3	3	3	3	3	4	3	4
291	127	1	20	2	2	广东广州	1	1	1	5	6	6	1	2	1	2	5	2	4	8	8	3	5	8	5	5	1	2	2	3	3	5	3	3	4	3	3	4	3	3	2	2	1	1	2	1	2	1	1
293	133	1	25	3	2	山东济南	1	1	1	4	4	3	2	1	2	5	5	10	2	5	20	4	2	10	8	0	5	0	3	2	3	2	3	3	3	2	2	2	3	3	3	3	2	2	2	3	3	4	3
294	132	1	20	3	3	广西	1	1	2	3	4	3	4	2	2	5	2	10	2	1	10	4	2	10	1	20	3	10	3	2	3	4	4	4	2	2	3	3	3	3	3	3	1	3	3	3	5	4	3
296	156	1	23	1	3	江西南昌	1	2	2	3	5	4	1	1	2	5	2	0	1	4	0	3	3	0	3	0	3	0	2	2	2	1	2	3	4	1	2	2	1	2	3	2	3	2	3	3	3	3	3
298	146	1	22	2	2	天津市	2	1	1	4	5	3	1	2	2	4	1	10	3	1	20	3	1	10	1	5	1	3	3	3	4	4	3	3	2	3	3	3	3	3	3	3	2	2	2	2	1	1	1
299	141	1	22	2	2	湖北武汉	1	1	1	4	3	2	1	2	2	5	1	20	3	2	20	3	1	2	3	50	2	20	2	2	3	4	2	3	2	2	1	1	2	2	1	2	1	1	2	2	5	4	5
300	148	1	24	2	3	广东梅州	2	2	2	3	2	2	3	2	2	3	1	0	2	0	30	3	1	0	4	0	7	0	3	2	5	4	3	3	4	3	3	3	4	3	3	3	3	3	2	2	2	2	4
301	123	1	20	3	3	河南	1	1	2	3	3	3	3	2	2	3	2	1	3	5	5	8	-3	-3	5	8	4	7	4	3	3	4	2	1	3	1	4	4	2	4	3	3	3	3	4	3	2	4	3
302	144	1	28	3	3	山东青岛	1	1	1	4	4	4	5	1	1	4	8	3	3	2	3	4	2	2	8	5	3	2	3	2	4	3	3	3	3	3	2	2	1	1	1	1	3	1	1	1	1	2	3
304	140	2	30	2	2	河南	1	1	1	2	3	3	3	1	1	1	1	10	2	1	13	4	1	30	2	30	2	50	3	2	3	2	3	3	3	4	3	3	4	2	3	3	2	3	2	2	5	4	5
306	134	1	23	3	2	山东济南	1	1	1	3	3	4	3	1	2	2	0	30	2	1	0	3	3	0	3	0	3	0	3	2	4	4	4	3	3	3	4	3	3	3	3	4	2	2	3	2	5	4	5
308	165	2	22	1	1	山东	1	1	2	3	3	2	1	2	2	4	0	30	3	0	30	2	0	30	5	20	5	10	1	2	1	4	1	1	1	1	1	1	1	1	1	1	1	1	1	1	5	4	5
309	149	1	25	2	3	陕西西安	1	1	1	4	3	3	1	2	2	4	2	2	3	3	21	4	3	2	6	1	4	2	2	2	2	3	2	3	3	3	3	2	3	2	2	2	3	3	3	2	5	4	5
310	184	1	22	2	2	河北	1	2	2	3	2	2	4	2	1	5	1	0	3	0	50	3	0	10	0	5	1	5	2	3	1	4	3	2	3	2	3	2	2	3	2	3	3	2	1	3	4	3	3
311	128	1	21	2	3	黑龙江大庆	2	1	1	4	3	5	3	2	2	3	2	0	5	1	0	2	1	0	5	0	6	0	3	2	3	5	2	2	3	2	2	2	2	2	2	2	2	2	2	2	4	3	4
312	127	2	32	3	2	河北	1	1	1	5	6	4	3	1	1	7	1	20	7	1	23	7	1	30	1	50	1	40	4	2	5	4	2	4	3	2	3	2	3	2	3	2	3	3	2	3	4	5	4
313	117	1	24	1	2	山东济南	1	1	1	2	5	5	1	2	2	4	1	15	1	1	5	2	1	5	1	2	1	2	3	1	2	2	3	3	2	3	3	3	1	1	2	1	1	1	1	1	5	4	5
316	132	1	22	1	2	北京	1	2	2	2	3	5	3	1	1	5	11	1	3	1	1	7	1	11	1	1	4	1	2	1	2	3	3	2	3	2	3	2	3	2	3	2	3	3	3	3	1	3	3
317	113	1	20	3	3	河南郑州	1	2	2	3	2	3	3	2	2	3	2	30	6	2	0	3	3	0	2	15	1	15	3	2	4	4	3	3	2	3	1	3	2	2	2	3	2	2	3	3	3	3	2
318	137	1	22	3	1	四川成都	2	2	2	3	2	2	4	2	2	3	4	5	1	2	1	2	5	10	1	10	5	30	2	2	2	2	2	4	3	2	3	2	2	3	2	3	2	3	2	2	5	4	4
319	143	1	22	2	2	广东东莞	1	1	1	2	2	4	4	1	2	2	1	0	2	4	0	5	4	0	4	0	4	0	4	2	3	4	2	3	3	2	4	3	2	3	2	2	1	3	2	3	5	4	3
321	136	1	25	2	4	无锡	1	1	1	2	5	3	2	2	2	3	1	1	3	1	50	2	1	5	5	5	8	5	4	3	4	3	3	2	2	3	3	3	3	2	2	2	2	3	2	2	4	3	3
322	145	1	19	1	1	广东	1	1	1	5	4	3	3	2	2	3	1	60	1	3	20	1	2	2	2	3	66	55	1	1	1	1	1	2	2	3	2	1	1	2	2	2	2	2	4	2	4	5	5
323	159	1	24	4	2	江苏宿迁	1	1	1	3	2	2	1	1	1	3	1	3	4	2	1	3	1	3	2	8	1	4	3	2	3	3	3	4	3	4	2	3	3	2	2	3	2	2	3	2	5	5	5
324	191	1	22	2	2	广东广州	1	1	1	5	4	3	1	2	2	6	1	0	1	1	0	5	1	0	1	1	1	0	2	2	2	4	4	1	1	3	1	2	1	1	1	1	1	4	1	1	5	5	5
325	151	1	22	2	3	江苏南通	1	1	1	2	2	2	2	2	2	3	0	30	2	1	0	2	1	0	6	30	8	0	2	1	1	4	1	1	1	1	1	1	1	1	1	1	1	1	1	1	4	3	3
326	168	1	25	2	2	山东济南	1	1	1	3	6	5	1	2	1	4	1	1	3	1	1	3	1	1	1	1	7	7	1	4	3	2	3	2	3	2	3	3	3	2	3	3	2	2	2	3	5	5	5
327	145	1	22	3	4	湖南长沙	1	1	2	4	3	4	1	2	2	5	2	0	3	1	0	3	0	15	30	0	5	0	3	3	6	4	2	1	2	1	1	1	1	2	1	1	2	2	3	1	3	3	4
328	141	1	26	2	3	安徽新华	1	1	1	3	4	3	5	1	2	3	1	1	5	18	5	4	1	1	1	1	1	1	4	4	5	5	4	3	3	2	2	2	3	4	3	2	2	2	2	3	3	4	4
329	143	1	24	1	3	河南焦作	1	1	2	2	2	2	2	1	1	2	2	5	4	1	5	5	2	5	5	2	3	2	3	2	4	4	2	3	3	2	2	3	4	2	3	3	1	2	2	2	4	4	3
332	137	1	23	2	3	山东济南	1	1	2	3	3	3	4	1	2	2	3	20	2	2	10	3	0	30	5	30	3	20	3	2	4	5	3	2	2	2	3	3	3	3	3	3	3	3	3	2	4	3	4
336	115	1	25	3	2	山东济南	1	1	1	2	3	3	2	1	1	3	575	45757	2	1	1	4	1	1	1	1	1	1	3	2	3	4	2	4	2	3	4	3	3	3	3	2	3	2	4	2	5	5	5
337	146	1	24	3	3	河南洛阳	1	1	1	3	2	2	2	2	2	2	1	2	3	1	0	3	1	1	1	0	1	0	1	1	3	5	2	2	3	3	2	3	4	4	3	2	3	3	3	2	4	5	4
338	117	1	22	1	3	广东人	1	1	1	1	2	2	2	2	2	2	2	22	4	5	66	3	63	73	2	3	3	3	2	3	6	1	3	3	2	2	4	3	3	3	1	2	1	3	1	1	3	3	3
339	124	1	24	2	5	广东广州	1	1	1	4	5	6	1	2	2	5	3	3	2	3	3	4	3	3	3	3	3	3	2	2	5	4	3	3	3	2	3	4	4	4	4	3	3	3	3	2	5	5	4
340	149	1	26	2	2	湖南永州	1	1	1	4	4	4	1	2	2	4	1	10	1	2	2	3	1	1	1	1	1	1	3	2	4	2	2	2	3	2	4	2	3	2	2	1	4	1	2	3	5	5	5
341	130	1	24	2	2	湖南湘潭	1	1	1	2	2	2	2	2	2	3	1	1	1	0	34	4	2	1	2	2	3	4	4	3	3	4	3	3	3	2	1	2	3	3	2	2	3	3	2	3	4	4	4
342	155	1	28	2	3	北京	1	1	1	2	5	5	1	2	2	2	1	1	1	2	30	3	1	1	3	1	2	4	1	1	1	2	1	1	1	1	1	1	1	1	1	1	1	1	1	1	1	1	1
343	150	2	23	2	3	上海	1	2	1	4	5	5	3	2	2	5	1	30	3	2	23	6	1	23	7	30	2	50	2	2	1	4	1	1	1	1	2	2	1	2	1	3	2	2	1	2	3	4	3
344	150	1	21	2	3	湖北武汉	1	2	1	2	1	1	2	2	2	4	0	40	3	0	20	6	1	0	9	0	12	0	2	1	2	4	1	1	1	1	1	1	1	1	1	1	1	1	1	1	1	1	1
345	149	1	25	4	5	河南郑州	1	1	1	3	6	4	3	1	1	4	1	1	4	1	1	3	1	1	1	1	1	1	4	2	5	4	3	3	3	3	3	2	3	3	2	2	3	2	2	3	4	2	3
346	159	1	28	4	5	广东省	1	2	1	3	3	5	4	1	1	4	5	30	3	3	20	5	8	39	2	20	1	30	3	2	3	4	2	2	3	3	2	2	3	4	2	3	2	3	3	1	5	5	5
347	113	2	22	2	2	四川	1	2	1	2	2	2	3	2	2	3	5	1	3	2	1	2	3	1	5	5	3	7	4	2	4	3	3	2	3	2	1	1	1	1	1	1	1	1	1	1	4	4	4
348	108	1	20	2	1	北京	1	1	1	4	5	3	2	2	2	3	1	0	3	1	0	3	1	0	1	0	1	0	2	4	3	4	2	2	2	1	2	3	3	3	1	1	1	2	2	2	5	4	4
349	120	1	24	2	2	济南	1	1	1	1	2	3	2	2	2	3	1	2	3	1	2	2	1	2	2	5	4	3	4	2	3	4	3	2	2	3	2	3	2	2	3	2	3	2	3	1	4	4	4
350	173	1	26	3	3	山东	2	1	1	2	4	3	2	1	1	2	5	30	4	2	10	2	0	10	8	10	6	10	3	2	5	5	3	2	3	3	1	1	1	2	1	1	1	1	1	1	4	3	4
351	188	1	23	3	3	四川成都	1	1	2	4	5	3	2	2	2	3	1	30	3	1	0	3	0	30	6	0	8	10	3	1	5	6	1	1	1	1	1	1	1	1	1	1	1	1	1	1	1	1	1
352	169	1	26	1	5	河北唐山	2	1	1	4	5	4	1	2	2	8	-3	-3	8	-3	-3	8	-3	-3	1	2	20	50	3	1	5	4	3	3	2	1	1	1	1	1	1	1	1	1	1	1	1	5	5
353	122	1	18	2	2	广东河源	1	1	2	2	1	1	3	1	1	1	1	20	1	2	1	2	1	0	2	3	8	1	2	3	3	4	3	3	3	4	3	3	3	3	2	3	1	2	2	2	5	5	5
354	146	1	25	2	4	山东济南	1	1	1	2	2	5	3	2	2	7	5	0	4	0	50	2	1	1	10	0	10	0	3	3	3	5	3	3	2	3	3	3	2	2	3	2	3	3	2	2	4	3	2
356	162	1	30	2	4	山东聊城	1	1	1	4	3	3	2	2	2	6	2	5	6	1	10	6	2	10	8	10	5	2	1	2	1	5	2	3	2	2	3	3	2	3	3	4	2	3	3	3	4	4	3
357	117	2	24	1	3	北京	1	1	1	5	4	5	4	2	2	2	4	10	4	2	10	2	1	10	3	20	1	10	3	3	4	5	3	3	4	4	3	3	3	3	2	3	3	2	3	3	5	5	1
359	175	1	21	1	3	四川成都	1	2	2	3	3	2	1	2	2	3	1	30	2	1	30	2	1	10	2	30	2	30	3	2	3	3	1	2	1	2	1	2	1	1	1	1	1	1	1	1	3	3	2
361	160	1	25	2	3	济南	1	1	1	3	3	3	4	1	1	3	12	12	4	11	111	2	1	111	1	12	12	11	4	2	5	4	3	2	2	4	3	3	3	3	3	3	2	2	3	3	5	4	4
362	130	1	33	1	3	北京	1	2	2	3	2	3	2	2	2	2	2	30	3	1	50	2	2	6	2	3	5	6	5	2	3	2	2	2	2	2	3	4	3	3	4	2	2	2	2	2	2	3	3
363	162	1	23	2	4	上海	1	1	1	3	3	3	1	2	2	3	1	0	3	1	0	2	1	0	1	0	2	0	2	2	3	4	1	1	2	1	3	1	1	1	1	1	2	1	1	1	1	1	1
364	145	1	25	4	1	山东	1	1	1	3	3	3	1	2	2	5	1	11	1	8	11	4	1	1	1	1	1	1	1	3	4	2	3	3	4	3	3	2	2	3	2	3	3	4	3	2	5	5	5
365	162	1	22	2	3	山东济南	1	1	1	3	3	3	2	2	2	3	1	30	4	1	20	3	2	3	7	30	8	30	2	2	3	4	3	3	3	3	3	3	3	3	3	3	2	3	3	3	2	1	2
366	165	1	27	3	5	山东	1	1	1	5	6	6	7	1	1	1	1	1	8	-3	-3	5	2	2	2	1	1	1	2	3	3	4	3	3	2	2	3	2	3	3	3	2	3	3	4	4	5	5	5
368	167	2	34	2	2	陕西省	1	2	2	3	4	4	2	2	2	5	2	4	2	2	7	3	2	7	3	7	3	7	3	3	3	4	3	1	1	1	2	3	2	1	1	2	2	3	2	1	3	3	3
369	151	1	25	2	5	天津	1	1	1	2	5	3	3	1	1	3	2	4	2	2	1	5	1	5	2	1	3	2	3	2	4	3	2	4	3	3	4	3	2	4	1	4	4	2	2	3	2	2	3
370	120	1	25	3	3	山东省淄博市	1	1	1	2	3	3	2	2	2	3	2	20	4	2	2	3	2	2	2	2	2	2	3	3	4	3	3	4	3	3	2	3	3	3	1	2	2	3	2	2	4	4	4
371	142	1	26	4	2	山东济南	1	1	1	3	4	6	3	1	1	3	6	6	4	6	6	3	6	6	6	6	6	6	4	3	4	3	2	1	3	3	2	3	3	2	3	4	1	4	3	2	4	4	4
373	130	1	34	2	3	广东东莞	2	1	1	4	3	2	4	1	2	3	2	5	4	5	5	2	4	2	4	5	5	5	3	3	6	4	3	3	2	3	3	3	3	2	2	2	4	3	3	3	3	2	3
376	161	1	26	2	2	山东济南	1	1	2	4	3	2	2	2	2	3	1	1	2	1	1	3	1	1	4	2	2	2	3	2	3	4	3	3	3	3	3	3	3	3	3	3	2	3	3	2	3	4	4
377	160	2	24	1	3	湖南长沙	1	1	1	4	4	4	1	2	2	3	2	45	3	1	0	4	0	40	6	0	3	30	4	2	3	2	3	4	4	3	2	2	1	1	1	1	2	1	1	1	5	4	4
378	160	2	26	2	3	浙江杭州	1	1	1	4	5	5	3	2	2	3	2	30	3	1	20	1	0	35	0	45	0	25	3	2	4	3	3	3	3	4	2	3	2	3	2	3	2	4	3	2	3	4	4
380	136	1	22	2	5	山东济南	2	1	1	2	2	3	3	1	1	4	1	10	4	1	0	3	3	0	2	0	1	0	3	2	3	3	3	2	1	1	2	2	1	2	1	1	2	3	4	2	4	3	4
381	158	1	22	1	2	江西赣州	1	1	1	3	4	3	1	2	2	5	4	30	1	3	5	6	3	4	2	3	6	10	5	3	2	2	4	3	3	3	4	2	4	4	1	2	3	3	2	3	4	4	3
382	161	1	25	2	3	江苏省	1	2	1	3	4	3	1	2	2	3	2	0	3	0	30	4	1	30	6	30	4	30	1	2	2	5	2	1	1	1	1	1	2	1	1	1	1	1	1	1	5	4	5
383	157	2	22	1	2	云南昆明	1	1	1	4	5	5	1	2	2	2	1	1	3	1	1	3	1	1	1	1	1	1	2	2	2	3	2	2	3	3	3	3	2	2	2	3	3	2	3	2	4	5	4
384	160	1	20	2	2	山东青岛	1	1	1	4	4	5	2	2	2	3	3	0	4	2	0	7	2	0	2	0	4	0	4	2	3	4	1	1	1	1	1	1	1	1	1	1	1	1	1	1	1	1	1
386	164	1	24	2	3	湖南长沙	1	2	1	2	3	4	3	2	2	3	3	20	2	2	20	3	4	12	15	32	7	25	4	3	4	3	3	4	3	3	2	3	2	3	4	4	2	3	3	3	4	4	5
387	132	1	33	2	2	济南	1	1	1	3	4	4	3	1	1	2	2	3	3	2	3	3	3	2	3	2	3	2	2	2	4	3	3	3	3	2	4	2	3	2	3	2	3	2	3	2	5	5	5
388	131	1	24	1	3	山东济南	1	1	1	4	4	3	1	2	2	4	1	0	2	2	0	8	-3	-3	1	0	1	0	3	3	4	1	1	2	3	3	1	3	2	1	1	1	1	1	1	1	5	5	4
389	141	1	20	2	2	各色通过	1	1	1	2	4	1	4	2	1	2	1	1	4	2	2	5	7	7	5	5	7	8	4	2	1	2	3	2	3	3	2	1	3	2	3	4	1	2	4	1	2	3	4
391	131	1	22	2	2	西安	1	1	1	3	4	4	5	1	1	2	2	0	3	1	30	4	1	0	1	0	1	0	2	3	6	4	2	2	3	3	3	3	3	3	3	3	2	2	3	2	4	3	3
392	155	1	22	3	3	广东省	1	2	2	3	5	5	4	1	1	2	1	2	4	1	0	6	2	5	5	8	3	0	4	2	3	3	3	3	3	4	4	4	4	3	2	3	3	4	3	3	5	5	5
393	151	2	28	1	5	山东济南	1	2	2	3	4	2	1	2	2	5	1	35	3	2	42	3	3	0	8	38	10	30	4	3	5	5	2	3	3	3	3	4	4	4	3	4	3	3	2	3	4	4	5
395	174	1	22	2	2	广西	1	1	1	3	3	3	2	2	2	2	1	25	2	1	10	5	1	30	6	30	1	20	2	2	1	3	2	2	2	2	2	2	1	2	2	2	2	2	2	2	4	4	3
396	171	1	21	1	1	湖南长沙	1	1	1	1	1	1	1	1	1	1	1	1	6	1	1	-2	1	1	1	1	1	1	3	1	2	1	1	2	2	2	2	2	2	2	1	1	1	1	1	1	3	3	3
400	161	1	23	2	3	江苏	1	1	2	4	3	2	2	1	1	5	1	20	3	1	30	4	1	3	8	30	6	20	2	2	2	4	3	2	3	2	3	3	3	3	3	3	2	4	3	3	4	3	4
401	148	1	23	2	2	山东	1	1	1	4	3	3	2	2	2	4	1	35	3	1	36	3	1	36	1	36	1	36	4	2	3	3	3	3	3	3	3	2	2	4	3	2	2	3	2	3	4	3	4
402	174	2	24	2	2	广东深圳	1	1	1	3	3	3	2	1	1	3	5	30	4	5	30	5	6	20	4	30	6	0	2	2	5	4	3	4	3	4	2	3	3	4	3	4	1	3	3	4	4	3	3
403	112	1	21	2	3	山东青岛	1	1	1	4	5	4	5	2	2	4	1	0	4	0	30	4	0	20	5	0	8	0	1	2	4	6	1	2	1	2	1	1	1	1	2	1	2	1	1	1	2	2	3
404	185	1	26	2	2	广东广州	1	1	2	3	3	3	1	2	2	3	1	15	2	1	20	2	1	1	5	1	5	1	2	2	2	3	2	2	2	2	2	2	2	2	2	1	1	1	1	1	5	5	5
405	195	2	20	1	3	山东济南	1	1	1	4	5	4	1	2	2	1	1	12	4	1	5	3	1	5	3	1	5	6	2	2	2	3	3	1	1	1	1	1	1	1	1	1	1	2	2	3	3	3	2
406	146	1	25	1	4	河南南阳	2	2	2	3	3	2	1	2	2	6	2	5	3	5	4	2	5	56	5	55	1	12	4	3	4	3	4	4	3	2	2	2	3	1	2	2	1	2	4	2	5	5	5
407	171	1	23	3	3	山东济南	1	2	1	3	2	2	1	2	2	3	1	0	3	0	30	3	0	30	8	0	10	0	3	1	2	4	1	2	2	1	1	1	1	2	1	2	2	1	1	2	2	2	2
408	173	1	23	1	3	湖南长沙	1	1	1	3	4	4	1	1	2	3	3	30	1	1	55	3	3	10	7	32	5	32	3	1	6	3	1	1	1	2	1	1	1	1	1	1	1	4	1	1	3	3	3
409	168	1	25	2	2	广东肇庆	2	1	2	3	2	2	3	2	2	3	2	3	4	5	4	3	1	3	2	6	2	6	2	2	2	1	3	2	3	2	2	2	2	2	3	2	2	3	3	3	5	4	4
410	165	1	25	3	2	山东济南	1	2	1	5	2	2	1	2	2	3	1	0	3	2	0	3	0	30	10	0	12	0	2	2	7	2	3	3	2	3	1	1	1	1	1	1	1	1	1	1	1	1	1
411	160	2	25	2	2	山东青岛	1	1	1	4	5	5	3	2	2	3	1	0	2	2	0	3	1	0	8	0	5	0	3	2	4	2	3	2	3	4	3	3	3	2	1	1	2	3	1	1	2	4	3
412	149	1	22	2	2	山东烟台	1	1	1	2	2	1	4	1	1	7	3	30	2	3	30	8	-3	-3	7	30	7	15	2	3	4	3	4	2	3	3	4	3	4	2	4	3	3	3	4	3	4	4	4
413	166	1	24	2	1	广东肇庆	1	1	1	2	2	3	3	1	2	2	2	3	2	5	2	4	6	2	3	2	6	2	3	2	2	2	3	1	4	2	3	1	3	3	2	3	1	3	2	3	4	4	4
414	117	1	26	1	2	郑州	2	1	1	3	4	4	3	1	1	3	2	1	2	2	40	2	3	2	4	4	4	5	3	3	2	3	2	3	4	2	3	2	4	2	3	2	2	2	3	2	4	4	5
415	196	2	29	1	3	福建福州	1	1	2	3	5	2	3	1	2	5	1	2	6	2	30	6	1	3	12	30	10	30	2	4	2	3	1	4	3	1	1	1	3	4	1	1	2	1	1	1	5	4	4
416	201	1	25	2	4	北京	1	1	1	4	5	5	1	2	2	5	2	0	3	2	0	7	1	0	8	0	3	0	2	1	3	5	1	1	1	1	1	1	1	1	1	1	1	1	1	1	1	1	1
417	193	1	22	4	2	广东广州	1	2	2	2	2	2	1	2	2	2	1	8	3	1	9	7	9	0	8	0	8	0	3	2	3	5	2	1	1	1	2	1	1	1	1	1	2	1	1	1	5	5	5
418	175	1	22	2	3	山东青岛	1	2	1	4	5	5	1	2	2	6	1	10	2	1	10	2	1	10	2	30	1	10	2	2	2	4	1	1	1	1	1	1	1	1	1	1	1	1	1	1	2	4	1
419	186	1	26	2	4	浙江杭州	1	2	1	4	5	5	1	2	2	7	1	30	3	2	30	5	0	15	7	45	8	30	1	2	4	4	3	3	3	3	2	3	3	3	3	3	2	3	3	2	5	4	5
420	189	2	27	4	3	山东青岛	1	1	1	2	4	5	3	2	2	3	1	30	3	1	30	3	1	0	8	0	8	0	2	3	3	4	3	3	2	3	3	2	3	3	2	3	2	3	3	2	5	3	3
423	162	1	22	2	3	山东淄博	1	1	1	5	3	3	1	2	2	4	4	0	4	4	0	4	4	0	21	0	14	0	2	1	2	4	2	2	2	1	1	1	1	1	1	1	1	1	1	2	5	5	5
424	172	1	33	3	2	河北唐山	1	1	1	4	4	3	3	2	2	4	1	20	2	1	30	3	1	0	4	5	2	8	2	2	4	3	2	3	3	1	1	3	1	1	1	1	2	1	1	1	2	3	3
425	120	1	29	1	3	广东汕头	1	1	1	3	4	3	2	2	1	2	8	25	2	8	10	3	5	5	5	0	8	5	2	1	5	4	3	3	2	2	3	4	3	3	4	3	2	3	3	4	3	3	4
426	172	1	26	1	2	山东	2	1	2	3	4	3	3	2	2	3	2	5	2	5	35	3	5	6	8	16	2	6	1	3	2	3	3	2	3	3	3	2	2	3	3	3	1	4	2	1	4	4	5
427	121	1	22	3	2	山东大学	1	1	2	2	4	3	3	2	1	5	5	3	1	2	3	2	2	3	8	0	2	0	4	2	2	1	2	3	3	2	3	3	2	2	2	2	2	2	2	1	5	5	5
428	151	1	25	2	5	山东济南	2	2	1	3	3	3	1	2	2	3	1	20	3	1	12	2	2	12	8	25	10	12	3	1	3	5	2	2	3	2	4	1	1	1	1	1	1	1	1	1	1	1	2
429	135	1	25	1	3	山东济南	1	1	1	4	3	4	4	2	1	4	12	12	1	12	12	2	12	12	12	12	12	12	4	2	7	2	2	2	1	1	1	1	1	1	1	1	1	2	1	1	5	5	5
430	181	1	24	4	3	北京	1	1	1	5	5	5	1	2	2	3	1	30	3	1	30	2	0	30	6	0	5	30	1	1	2	5	1	1	2	1	1	2	1	3	1	1	1	1	1	1	2	4	2
431	140	2	28	1	2	山东	2	2	1	5	5	3	1	2	2	3	1	2	1	5	2	1	2	1	8	1	8	2	3	1	3	5	3	2	3	2	1	1	1	1	1	1	1	1	1	1	1	1	1
432	183	1	22	2	2	山东济南	1	1	1	4	4	6	1	2	2	5	4	30	4	2	50	4	5	20	9	10	1	10	3	2	4	3	3	3	3	3	3	3	3	3	3	3	2	2	2	2	5	4	4
433	174	2	25	2	3	大庆	1	1	1	4	4	3	1	2	1	2	1	23	4	1	3	2	1	2	8	0	5	6	1	2	3	2	2	3	2	2	2	1	3	2	2	2	3	3	1	2	4	5	4
434	183	2	21	1	3	江西九江	1	2	2	3	2	2	3	2	2	3	2	0	3	1	0	3	1	20	5	0	3	20	2	2	2	3	3	2	3	3	1	1	3	2	1	1	1	2	1	2	4	4	5
435	185	1	19	3	1	河北唐山	1	2	2	3	2	1	1	2	2	5	1	0	2	1	0	3	1	0	1	0	1	0	1	2	2	4	1	3	3	4	3	4	3	2	2	3	2	2	2	2	5	5	5
436	182	1	21	2	3	上海	1	1	1	3	4	4	3	2	2	3	1	30	3	3	0	8	-3	-3	40	0	24	0	3	2	2	3	3	2	3	1	1	2	2	1	1	1	2	1	1	1	4	3	4
437	176	1	23	2	3	山东济南	1	2	2	3	3	3	3	2	2	3	2	30	3	1	0	2	1	25	2	36	3	25	3	2	3	5	2	2	3	2	1	1	1	1	1	1	2	1	1	2	1	2	2
438	172	2	21	2	3	浙江	1	1	1	3	4	4	1	2	2	5	5	3	6	2	2	1	8	5	5	5	5	6	3	2	4	4	1	1	1	1	1	1	3	1	1	1	1	1	1	1	1	2	2
439	127	1	25	2	3	山东青岛	1	1	1	5	5	6	1	2	2	2	1	20	3	2	25	8	-3	-3	8	30	5	25	4	2	4	3	2	2	3	1	2	3	2	2	2	4	2	3	2	2	4	2	3
440	199	1	23	2	2	山东苛泽	1	1	1	4	4	4	4	2	2	2	4	0	4	4	30	4	1	30	8	30	12	0	2	1	4	4	2	2	3	1	2	3	2	2	3	2	2	1	1	2	3	4	3
441	149	2	24	1	3	广东广州	1	2	1	3	4	4	2	2	2	5	2	0	4	2	0	3	1	0	6	0	4	0	2	2	3	5	2	2	4	1	1	1	1	1	1	1	2	1	1	1	1	1	1
442	200	2	25	1	1	河北沧州	1	2	1	3	2	2	3	2	2	2	1	30	4	0	30	5	1	20	0	30	1	30	1	2	3	5	1	2	1	2	1	1	1	2	1	1	1	1	1	1	5	5	5
445	160	1	22	3	3	山西太原	1	1	1	3	3	4	3	1	1	4	1	38	4	2	3	5	2	2	22	22	2	2	4	2	4	2	3	3	3	4	4	3	3	3	3	3	4	2	2	2	4	3	3
446	117	2	21	3	3	山东济南	1	1	1	3	3	5	2	2	2	4	2	0	3	3	0	2	2	0	5	0	7	0	3	2	4	4	3	2	3	3	3	3	3	3	1	1	1	3	3	3	4	5	5
447	209	1	23	2	3	广西	1	2	1	5	3	3	1	2	2	7	1	0	1	1	0	1	0	30	5	0	6	0	2	2	4	4	2	3	4	3	2	2	3	3	3	4	4	1	3	2	1	1	1
448	149	2	22	2	3	北京市	1	1	1	4	5	5	2	2	2	4	2	2	5	3	2	3	2	1	2	2	4	4	1	2	3	3	2	3	3	2	2	1	1	1	1	3	1	3	1	1	2	1	1
449	193	1	25	2	1	广东深圳	1	1	1	1	3	2	2	1	1	3	2	1	6	1	7	2	1	1	2	4	8	1	5	4	4	2	2	1	2	2	1	1	2	2	1	1	1	2	2	1	5	5	4
450	206	1	28	2	2	山东淄博	1	1	2	3	3	3	2	2	2	3	2	30	3	2	30	3	1	30	6	30	5	30	4	2	2	3	2	2	2	1	2	1	3	2	2	3	2	1	3	2	4	5	4
451	184	1	25	2	4	山东烟台	2	1	1	2	2	3	2	1	2	3	6	1	1	3	1	1	6	1	8	1	4	6	3	2	2	3	3	3	3	2	1	3	3	3	2	3	2	3	2	3	2	2	2
452	171	2	25	1	4	湖北	1	1	1	3	2	1	1	1	1	3	1	0	2	1	0	3	2	0	1	0	2	0	2	2	3	3	2	3	3	3	4	3	3	3	3	3	2	2	2	2	4	4	3
453	169	1	24	2	4	山东济南	1	2	2	5	3	3	2	2	2	4	1	30	5	2	0	3	5	0	6	0	12	0	1	2	5	4	3	1	1	1	1	1	1	1	1	1	2	1	1	1	1	1	1
454	178	1	32	2	3	南昌大学	2	1	1	3	3	3	4	1	1	2	2	20	1	2	30	3	2	35	2	36	1	10	3	2	3	3	3	2	2	3	2	3	3	2	2	3	3	3	2	2	4	5	5
457	188	1	21	2	2	湖北武汉	1	1	1	3	4	3	3	1	1	4	1	10	4	1	20	2	0	40	8	0	3	0	3	2	6	3	3	4	3	3	3	3	4	4	2	3	2	3	3	2	4	3	4
458	172	1	26	3	3	山东青岛	1	1	2	3	3	3	1	2	2	4	3	30	2	2	0	2	3	0	10	0	10	0	2	2	2	2	3	3	2	3	3	3	3	2	2	2	2	2	2	2	4	4	3
459	104	2	25	1	2	山东济南	1	1	1	2	5	3	3	1	1	2	1	60	4	1	60	2	11	1	1	1	1	1	3	2	6	4	3	3	3	3	3	2	3	3	3	3	2	2	2	3	3	4	3
460	143	1	21	3	3	四川成都	2	1	1	3	2	3	1	2	2	3	1	0	4	2	0	4	0	20	8	0	10	0	2	1	2	4	1	1	1	1	1	1	1	1	1	1	1	1	1	1	1	1	3
462	193	1	25	1	5	北京	1	1	1	5	5	5	2	2	2	7	8	12	7	4	12	2	2	2	1	2	4	1	1	3	5	5	4	4	3	4	4	4	4	4	4	4	1	4	4	1	5	5	5
463	192	2	22	2	3	贵州省贵阳市	1	1	2	3	4	3	4	1	1	3	1	0	4	1	30	2	1	40	7	20	3	20	3	2	3	5	3	3	3	3	3	3	3	3	3	3	2	3	3	3	5	4	5
465	152	1	25	2	3	江苏苏州	1	1	2	2	3	4	3	1	1	3	7	5	2	7	5	3	7	2	2	30	5	2	2	3	4	2	2	2	3	3	2	4	4	2	4	2	3	2	3	2	1	2	4
466	198	2	23	1	3	江西省南昌市	1	1	1	3	5	5	1	2	2	4	1	2	1	1	3	5	3	536	5	5	4	5	3	3	2	4	2	2	3	3	3	2	3	3	3	3	1	3	3	2	5	5	5
467	172	1	26	2	5	山东	1	1	1	4	5	5	2	2	2	4	2	30	3	1	20	4	1	30	8	20	3	20	5	2	3	3	2	3	2	3	3	3	2	2	3	2	2	2	2	2	5	4	5
468	188	1	23	2	3	山西省太原市	1	1	1	1	5	3	1	1	2	4	2	23	2	1	10	2	1	5	5	3	6	23	2	2	2	4	1	1	1	1	1	1	1	1	1	1	1	1	1	1	5	5	5
469	174	1	22	1	5	河南大学	1	1	1	1	1	1	1	1	1	3	2	2	1	2	2	3	3	2	2	2	2	3	3	2	5	5	4	3	3	3	3	3	2	2	3	2	3	3	2	3	1	4	3
470	121	1	25	2	3	武汉	1	1	1	2	2	4	4	2	2	3	2	20	2	2	10	2	24	428	45	5	1	7	4	3	3	3	3	3	3	2	3	1	3	3	3	2	1	3	3	2	5	4	4
471	151	1	23	2	4	河北唐山	1	1	1	4	4	3	3	2	2	5	1	10	3	1	0	3	0	20	4	20	2	0	2	1	3	4	2	2	2	3	3	2	2	2	2	3	2	1	1	2	1	2	2
472	188	2	21	2	2	湖北宜昌	1	1	1	3	3	3	2	2	2	8	-3	-3	8	-3	-3	7	2	0	0	0	8	0	4	2	2	2	3	2	3	1	1	1	3	3	1	1	2	3	3	3	2	1	2
473	133	1	20	3	3	河南郑州	1	1	2	3	1	3	4	2	2	8	-3	-3	8	-3	-3	8	-3	-3	40	30	29	39	4	1	3	1	4	4	1	2	3	3	2	3	2	3	2	1	1	2	2	4	2
474	115	1	22	2	3	山东滨州	1	1	1	4	5	5	1	2	2	2	6	0	2	2	0	2	1	1	1	1	1	1	3	2	6	3	3	3	4	3	4	3	3	3	3	3	3	2	2	1	5	5	5
475	172	1	23	2	2	长沙	1	1	1	4	4	4	1	2	2	5	1	30	5	1	30	5	1	20	8	0	1	0	3	2	5	4	3	3	1	1	1	1	1	1	1	1	1	1	1	1	5	5	5
476	178	1	22	2	3	山东济南	1	2	1	3	3	3	2	2	2	8	-3	-3	2	2	20	5	0	30	8	0	8	0	1	2	2	4	2	2	2	1	1	1	1	1	1	2	2	1	1	1	4	4	4
478	157	1	22	2	2	山东	1	1	1	3	4	3	1	2	2	3	2	3	3	2	2	3	2	0	8	0	6	2	1	3	3	3	2	2	3	3	3	2	2	1	1	1	1	1	1	1	5	5	5
479	178	1	23	1	3	山东省日照市	1	1	1	4	5	4	1	2	2	4	3	10	3	5	10	3	2	10	6	30	1	30	1	2	3	4	2	3	3	2	1	1	1	2	1	2	2	1	2	2	2	2	3
480	107	2	26	2	3	辽宁	1	2	1	3	2	1	2	2	1	8	-3	-3	3	2	2	8	-3	-3	2	2	2	2	4	2	3	3	3	2	2	3	3	2	2	2	2	2	3	2	2	2	5	5	5
481	179	1	22	2	2	山东济南	1	1	1	3	3	3	2	1	2	3	1	0	3	0	30	4	1	0	3	0	3	0	2	1	2	5	3	1	1	1	1	2	2	1	1	1	2	1	1	1	3	2	2
482	186	1	23	2	2	四川泸州	1	1	2	3	5	5	3	2	2	3	1	30	3	2	0	4	1	0	1	0	5	0	2	2	3	4	3	3	2	3	3	2	3	3	3	3	2	1	3	2	4	4	4
483	130	1	23	1	3	湖南长沙	1	1	1	3	4	4	2	1	2	4	2	0	5	3	0	2	3	0	12	0	10	0	3	3	4	5	2	3	4	2	3	2	4	4	2	2	3	2	3	2	5	5	4
485	188	1	26	3	3	山西大同	1	1	1	3	3	3	3	2	2	5	3	0	6	1	2	3	1	0	3	0	21	0	3	2	1	2	4	2	1	1	1	1	3	1	1	1	1	1	1	1	4	4	4
486	123	2	25	2	3	山东	1	1	2	4	4	5	1	2	2	1	2	5	2	1	8	1	1	5	1	5	1	5	3	2	4	4	2	2	3	3	3	2	2	3	3	3	2	1	2	2	5	4	5
487	139	2	22	1	2	北京	1	1	1	3	5	5	1	2	2	4	2	30	3	2	30	3	1	30	1	30	1	8	3	3	4	3	3	3	2	3	3	3	2	1	1	1	1	2	1	2	5	4	4
488	192	1	22	1	4	河北保定	1	1	1	3	5	4	2	2	2	3	1	8	1	2	2	2	1	2	8	1	1	6	2	1	3	5	1	1	1	1	1	1	1	1	1	1	2	1	1	1	1	3	1
489	199	1	25	1	2	山东济南	1	1	2	3	2	2	3	2	2	2	3	20	2	1	20	1	1	10	5	20	4	20	2	1	2	4	1	1	2	1	1	1	1	1	1	1	1	1	1	1	3	3	3
490	190	1	24	2	5	江苏南京	1	1	1	5	6	6	1	1	1	5	1	0	6	0	30	5	0	40	6	0	5	0	1	2	1	1	2	3	2	3	2	3	2	1	1	1	1	1	1	1	5	4	5
491	122	1	20	2	2	山东烟台	1	2	2	4	4	2	4	1	1	5	5	6	4	6	1	4	1	2	8	1	8	5	2	2	3	4	4	2	3	2	3	2	3	2	1	1	1	1	1	1	5	3	3
492	165	1	32	2	3	山东	1	1	1	4	5	5	1	1	1	5	2	35	3	1	25	2	1	15	1	33	1	20	3	3	6	4	3	3	3	4	3	3	3	3	4	3	1	3	3	4	4	4	5
494	167	2	25	3	3	辽宁沈阳	1	1	1	3	3	2	7	2	2	4	1	0	5	1	0	4	1	0	1	0	1	0	4	2	5	5	3	2	3	4	3	3	2	3	3	3	3	2	2	2	4	4	4
495	193	2	25	2	5	山东济南	1	1	1	3	2	2	3	2	2	5	1	20	6	0	50	4	0	20	6	0	2	20	3	3	3	2	3	3	3	3	3	3	3	3	2	3	3	3	2	2	3	4	3
496	133	2	25	2	2	山东青岛	1	2	1	2	3	5	6	2	2	2	2	3	2	5	4	4	4	5	15	5	4	5	4	3	5	3	3	4	3	3	3	3	3	3	3	3	3	4	3	3	4	3	4
497	116	1	22	1	3	广东深圳	1	1	1	4	3	3	1	1	1	5	3	6	3	6	6	5	6	6	39	5	88	8	4	3	5	5	3	3	3	4	3	3	3	4	3	3	3	3	3	2	5	4	5
498	190	1	23	2	3	山东济南	1	2	1	2	5	4	3	2	1	6	1	10	3	0	30	2	0	20	5	0	6	0	2	2	3	2	3	2	3	3	3	3	4	2	1	3	3	3	3	3	3	4	4
500	174	1	21	3	3	山东临沂	1	1	1	3	3	2	2	1	1	5	1	15	1	0	30	7	0	60	1	0	12	0	2	2	2	4	3	2	2	1	4	2	1	1	1	1	2	1	1	3	5	4	5
501	201	1	19	3	2	山东济南	1	2	1	4	3	3	3	1	2	2	2	0	2	2	0	1	1	0	6	0	8	0	2	2	3	3	3	2	3	2	3	2	2	2	2	1	1	2	3	3	2	3	2
502	129	1	20	1	3	湖南长沙	1	1	1	4	4	3	2	2	2	8	-3	-3	4	4	1	8	-3	-3	5	0	7	1	3	2	5	4	2	3	3	4	3	3	2	2	2	3	2	3	2	3	4	5	4
503	167	1	23	2	3	安徽合肥	1	1	1	3	3	2	2	2	2	2	0	30	1	1	30	1	1	0	8	30	2	30	1	1	1	4	1	1	1	1	1	1	1	1	1	1	1	1	1	1	5	4	4
505	152	1	22	2	1	广东广州	1	1	1	5	2	2	1	2	2	8	-3	-3	8	-3	-3	8	-3	-3	10	0	8	0	3	2	4	6	1	1	1	1	1	1	1	1	1	1	1	1	1	1	1	1	1
506	130	1	24	1	2	河南南阳	1	1	1	2	3	3	4	1	1	2	2	15	2	2	1	2	2	6	6	5	4	3	3	2	4	4	3	4	4	4	3	3	3	2	2	3	3	2	2	2	3	2	3
507	128	1	26	1	4	江苏省	1	1	2	2	2	4	4	2	1	4	5	4	4	4	4	1	1	4	4	8	4	8	3	2	7	3	3	3	3	3	2	3	3	3	2	3	3	2	3	3	4	3	3
508	194	1	33	2	3	浙江宁波	1	1	1	3	2	1	1	2	2	4	1	0	2	2	0	3	1	0	5	0	5	0	2	1	3	6	1	1	1	1	1	2	2	1	1	1	1	1	1	1	1	2	1
509	195	1	33	3	3	济宁	1	2	2	2	2	1	3	1	2	2	0	38	1	0	30	3	0	38	0	38	0	48	4	2	4	3	2	2	2	2	2	2	2	2	1	2	2	2	3	2	3	3	3
510	127	1	25	2	3	广东广州	1	1	1	4	4	5	4	1	1	6	1	30	1	1	50	4	1	30	1	30	1	38	2	3	3	2	3	2	3	3	2	4	3	3	2	3	2	3	3	2	2	3	4
512	212	1	23	3	2	福建	2	1	1	1	2	2	2	1	1	3	1	2	2	2	3	3	1	1	2	3	1	3	4	1	3	1	4	3	3	2	2	2	2	3	3	3	3	3	3	3	5	4	5
513	188	1	22	3	4	江西抚州	1	2	2	4	2	2	1	2	2	1	0	30	1	0	30	1	0	10	15	50	15	0	5	1	4	4	1	1	1	1	1	1	1	1	1	1	1	1	1	1	1	1	1
514	125	1	23	3	3	江苏南京	1	2	1	4	2	3	4	2	2	5	2	2	2	3	5	3	1	1	1	1	11	1	3	2	4	5	2	3	3	3	3	3	3	3	2	2	2	2	2	3	4	5	3
515	149	1	27	1	5	山东济宁	2	1	1	3	3	1	1	2	2	3	1	0	3	1	0	2	0	30	7	0	5	0	3	2	2	4	2	1	2	1	2	2	1	1	2	2	1	2	2	2	1	2	2
516	158	1	25	2	2	河南郑州	1	1	1	3	4	4	2	2	2	3	5	2	5	5	2	5	5	5	5	5	5	5	1	1	1	4	2	3	3	1	3	1	1	1	4	3	1	1	3	3	4	4	4
519	147	2	23	2	2	山西太原	1	1	1	2	5	3	3	2	1	3	1	20	2	2	0	2	1	0	1	0	1	0	2	2	2	3	3	3	3	3	3	3	3	3	3	3	3	2	2	2	4	3	3
520	189	1	24	2	4	宁夏	1	2	2	2	2	1	7	1	1	6	7	0	3	3	15	4	1	0	5	0	8	0	4	2	4	3	3	2	3	3	2	3	2	3	3	3	2	2	3	2	3	4	4
522	183	1	22	3	2	甘肃兰州	1	1	1	4	3	5	2	2	2	3	1	10	2	1	45	2	1	12	1	1	1	1	2	2	3	4	1	1	1	1	1	1	1	1	1	1	1	2	1	1	4	4	2
523	171	1	22	1	4	广东深圳	1	1	1	4	5	3	1	1	1	5	0	30	3	0	50	1	0	0	0	0	0	0	5	2	4	4	2	3	2	2	2	3	2	3	2	3	2	3	3	3	4	5	4
525	149	2	25	2	2	山东济南	1	1	1	4	4	3	1	2	2	2	2	12	2	1	5	2	1	1	1	1	1	1	2	2	3	4	4	4	3	3	4	3	2	2	2	2	1	1	1	1	4	4	3
526	128	1	21	2	2	山东淄博	1	1	1	1	2	4	3	2	2	8	-3	-3	8	-3	-3	8	-3	-3	14	0	20	0	6	3	2	1	4	4	4	4	4	4	4	3	4	4	3	3	2	3	5	5	5
527	163	1	29	2	3	山东济南	1	1	1	4	5	5	3	1	1	4	2	3	3	7	3	4	2	2	1	1	1	7	3	3	3	5	2	3	3	3	3	4	3	2	3	3	3	3	2	3	4	5	5
529	205	1	26	2	4	河南郑州	1	2	1	4	3	3	2	2	1	3	3	2	3	5	6	2	6	1	5	9	5	6	4	4	4	3	3	3	3	3	2	3	4	2	2	2	2	2	3	2	4	4	5
530	228	1	25	2	5	山西太原	1	1	1	3	5	5	1	2	2	4	2	20	7	3	10	7	0	30	4	0	2	0	1	2	1	5	1	1	3	1	1	1	1	1	2	1	2	1	1	1	2	1	1
531	135	2	22	2	3	北京	1	1	1	3	3	3	5	1	1	3	5	5	3	2	25	5	1	2	5	5	5	5	4	2	2	3	2	3	2	4	2	4	2	4	3	4	3	2	3	1	1	4	3
532	204	2	25	1	2	山东菏泽	1	1	2	3	3	2	2	2	2	1	2	0	1	0	0	2	1	0	8	0	2	0	2	3	2	4	4	2	2	1	1	1	4	1	1	1	3	1	1	2	2	2	2
533	172	2	21	2	2	北京	1	1	1	3	4	3	3	2	2	4	1	10	2	0	30	2	0	30	3	50	3	30	1	1	3	5	2	2	1	1	1	1	1	1	1	1	2	1	1	1	2	3	2
537	134	1	25	2	2	山东潍坊	1	1	2	4	4	5	3	2	2	3	20	20	2	20	15	3	11	11	4	11	11	11	3	2	6	5	3	2	4	2	3	2	3	3	2	3	3	3	2	3	4	3	2
538	116	1	29	1	2	重庆	1	1	1	3	5	3	2	2	2	2	1	50	3	2	0	8	-3	-3	2	1	4	1	2	2	3	3	3	3	3	4	3	4	4	3	3	3	3	4	3	3	4	5	4
539	146	1	26	3	3	山东菏泽	2	2	2	3	3	4	1	2	1	3	1	20	2	2	5	4	5	5	1	2	1	50	3	3	3	2	3	3	3	3	4	2	3	3	3	3	2	2	2	2	4	4	4
540	173	1	28	2	3	广东广州	1	1	1	4	5	4	2	2	2	4	1	0	4	8	1	3	1	5	7	5	5	2	3	3	4	5	3	3	2	2	2	2	2	1	1	1	2	1	1	1	2	3	3
541	145	1	25	1	2	山东	2	1	1	5	4	3	2	2	2	2	2	25	2	1	30	2	32	41	8	30	3	45	4	1	2	2	3	2	2	3	3	2	2	3	2	2	2	2	2	2	5	4	4
542	176	1	23	2	3	北京	2	1	1	3	4	4	1	2	1	2	1	20	2	2	30	1	2	30	8	0	2	6	1	2	1	5	2	2	1	1	1	1	2	1	1	1	1	2	2	1	2	2	2
543	121	2	20	1	2	天津	1	1	1	4	5	5	2	2	2	3	1	30	4	1	20	3	1	30	1	0	1	0	3	1	4	5	4	4	3	3	3	4	3	1	2	4	2	3	2	3	3	3	3
544	218	1	25	1	1	广东	1	2	2	3	2	2	1	2	2	2	1	0	2	0	30	3	1	0	2	0	1	0	1	1	2	4	1	1	1	1	1	1	1	1	1	1	1	1	1	1	3	3	3
545	158	2	26	2	3	山东	1	1	1	2	1	3	3	2	2	4	2	3	2	2	9	4	1	1	1	1	1	1	4	2	4	3	3	2	3	3	1	3	2	1	3	1	3	2	3	2	3	3	3
546	141	1	26	2	3	山东临沂	1	1	1	4	5	5	1	2	2	3	6	30	2	5	30	3	6	15	5	16	5	20	3	2	4	4	3	2	3	2	1	1	1	1	1	1	1	1	1	1	4	4	3
547	150	2	32	1	2	浙江	1	1	1	5	3	3	3	1	1	4	2	1	3	3	1	2	3	2	8	1	1	2	1	2	4	4	4	2	3	2	3	3	3	3	3	3	2	3	3	2	5	4	5
548	118	1	23	2	3	山东济南	1	1	2	2	1	2	5	1	1	2	1	1	5	1	1	4	1	1	2	1	1	1	3	1	5	3	3	3	3	3	3	2	3	3	3	2	3	3	2	1	4	4	4
549	186	1	23	4	4	湖南长沙	2	1	2	2	2	1	3	2	2	5	1	2	5	2	20	5	1	0	8	30	6	0	3	2	4	3	3	3	3	3	2	3	2	3	3	2	1	2	3	3	4	4	5
550	165	1	24	1	4	山东青岛	1	1	1	3	3	5	2	2	2	3	1	10	1	1	5	2	0	20	5	0	5	0	3	3	4	2	3	3	3	3	2	3	2	3	3	2	2	2	2	2	3	3	3
551	140	1	24	1	3	河南安阳	1	2	1	3	3	2	1	1	1	2	1	20	1	1	10	3	1	20	6	30	10	2	3	2	3	1	2	2	3	2	2	2	2	2	2	2	2	2	2	2	3	5	4
553	189	2	26	3	3	广东广州	1	1	1	4	5	3	3	2	2	4	1	0	3	0	30	4	2	0	9	0	5	0	2	2	3	3	3	2	2	3	4	3	3	3	4	2	3	3	3	2	4	3	4
554	172	2	22	2	1	山东青岛	1	1	1	4	5	4	1	2	2	3	1	30	3	1	0	3	0	30	4	50	2	30	1	2	4	4	3	2	2	1	1	1	2	1	1	1	1	1	1	1	1	2	1
556	150	1	24	3	2	山东济南	1	1	1	2	5	5	6	2	2	3	4	2	2	3	33	3	3	1	3	3	3	2	3	3	6	4	3	4	2	2	2	1	1	1	1	1	1	1	1	1	1	1	1
558	167	1	24	3	4	天津市	1	1	1	4	3	3	1	2	2	2	1	30	3	0	30	7	2	0	8	0	4	0	3	2	3	4	1	1	1	2	1	1	2	1	2	1	2	1	2	1	2	2	1
559	145	1	23	1	4	广东	1	2	2	5	2	3	1	2	2	1	0	30	2	0	30	3	0	30	8	0	1	0	2	2	2	3	2	2	2	3	3	2	2	2	2	3	3	2	2	2	5	5	5
561	152	1	34	1	3	山东济南	1	2	2	3	2	1	3	2	2	4	1	1	3	1	1	2	1	1	8	8	1	1	1	2	3	3	3	3	1	3	3	2	2	3	2	3	2	2	3	1	5	4	3
563	105	1	25	3	2	山东	1	2	2	2	4	2	3	1	1	3	1	1	2	1	1	2	1	1	1	1	1	1	3	1	5	3	2	3	3	2	3	3	3	3	3	3	3	3	3	2	3	3	3
564	239	1	22	3	2	河南郑州	1	1	1	4	5	5	1	2	2	3	2	30	3	1	30	4	1	30	8	0	3	0	1	1	2	4	1	2	2	1	1	1	1	1	1	1	1	1	1	1	2	1	1
565	124	1	25	2	3	山东	2	2	1	3	3	3	3	1	2	5	1	1	2	2	2	3	1	1	1	1	1	1	5	2	5	3	2	3	2	3	3	3	3	3	4	3	2	2	4	3	2	3	5
566	222	1	28	2	5	山东济南	1	1	2	3	3	3	2	2	2	5	2	0	4	3	0	3	2	0	3	0	8	0	3	2	2	3	3	2	4	3	3	1	1	2	1	2	2	1	1	2	2	3	3
568	180	2	22	2	2	江西南昌	1	2	1	3	3	3	2	2	2	4	1	10	4	0	30	5	0	20	7	30	5	20	1	2	3	4	2	2	1	1	1	1	2	2	1	2	2	2	1	2	2	1	2
569	144	1	26	1	2	山东	1	1	1	4	2	3	5	1	1	5	2	2	3	2	1	5	2	25	3	2	12	2	2	1	1	3	2	1	2	1	2	1	1	1	1	1	1	2	1	2	5	4	4
570	120	2	22	3	3	山东济南	1	1	2	4	4	4	2	2	2	3	1	0	2	1	20	2	1	0	1	0	1	0	3	2	2	4	4	1	1	1	1	1	1	1	1	1	1	1	1	1	4	4	4
571	148	1	22	2	4	湖南岳阳	1	1	1	3	2	2	1	2	2	1	1	10	2	0	30	3	2	20	3	30	5	20	3	3	3	3	3	4	3	1	2	4	3	3	1	1	1	1	1	4	5	5	4
572	129	2	21	2	2	河北保定	1	1	1	3	3	2	1	2	2	3	1	10	3	2	0	2	7	7	7	7	1	1	3	2	3	3	1	1	2	1	1	2	1	1	2	1	1	1	1	1	3	4	3
573	194	1	23	2	4	四川成都	1	1	1	3	3	2	1	2	2	1	1	8	1	1	5	2	1	1	8	1	30	0	3	1	4	4	1	1	1	1	2	1	1	1	1	1	2	1	1	2	4	3	5
574	210	1	21	2	3	浙江温州	1	1	2	3	3	3	1	2	2	2	1	0	3	2	0	8	-3	-3	10	30	5	0	2	1	1	4	2	2	2	2	2	2	2	2	2	2	2	1	3	2	5	4	4
575	186	1	26	3	2	山东青岛	1	1	1	3	4	5	2	2	2	3	1	10	3	0	30	3	0	30	8	0	30	0	2	2	2	3	1	2	2	1	1	1	1	1	1	1	1	1	2	3	5	3	5
576	184	1	22	1	3	山东	1	1	1	2	3	5	3	2	2	3	1	2	1	1	1	2	1	1	7	30	6	8	3	2	3	4	2	3	3	3	3	4	3	3	3	2	2	2	2	1	4	4	4
577	174	2	29	2	2	山东临沂	1	1	1	3	3	3	3	2	2	2	8	15	2	0	30	3	0	14	4	15	7	0	3	2	3	3	1	3	3	3	3	3	2	2	2	2	1	2	2	1	4	5	4
578	199	1	22	1	3	福建	1	2	2	3	4	3	1	2	2	4	0	30	3	1	0	6	0	20	5	0	2	0	2	3	2	4	3	1	1	1	1	1	1	1	1	1	2	1	1	2	1	2	1
579	198	2	21	1	4	河南郑州	1	2	1	4	4	3	1	2	2	2	0	30	5	0	50	7	1	0	8	0	10	0	2	1	2	5	3	2	2	1	3	1	2	1	1	1	2	1	3	2	4	4	4
580	202	1	25	2	3	山东济南	1	2	1	3	3	2	2	2	2	3	1	12	3	2	25	3	5	2	5	2	2	2	4	2	3	4	2	2	2	3	2	3	3	3	2	3	2	3	3	3	4	3	4
581	186	1	27	2	4	重庆	1	1	1	3	4	3	1	2	2	2	1	20	3	1	30	3	2	10	1	20	1	20	3	1	7	2	2	2	3	2	1	1	1	1	1	1	2	1	2	4	3	3	3
582	181	2	22	1	3	广东广州	1	2	1	3	3	2	4	2	2	3	5	0	3	4	0	4	6	0	6	0	8	0	4	2	3	4	3	3	2	2	3	2	3	3	3	3	1	1	1	2	5	5	4
583	154	1	20	2	2	成都	1	1	1	3	3	4	3	1	1	4	2	0	2	1	0	2	1	0	8	0	2	8	4	3	3	4	2	3	1	2	1	1	1	1	1	1	3	2	2	3	5	4	3
584	150	1	24	1	2	山东济南	1	1	1	3	4	4	3	1	1	3	1	0	3	0	30	2	0	20	4	0	2	60	2	2	2	1	2	2	3	3	4	2	3	3	3	2	1	2	2	3	1	4	4
585	202	1	22	2	3	广西	1	2	2	3	3	1	2	2	2	2	0	15	1	0	15	1	0	15	6	30	2	20	4	2	3	4	1	1	2	1	1	1	1	1	1	1	1	1	1	1	1	1	1
586	188	1	21	1	1	河南洛阳	1	2	1	4	3	3	3	2	2	1	3	22	2	3	20	1	3	20	3	20	2	32	1	1	1	4	2	1	1	1	2	2	3	2	2	2	1	2	1	2	3	3	4
587	225	1	21	2	3	江苏盐城	1	1	1	3	2	2	2	1	2	4	1	2	3	1	8	2	2	1	8	50	4	60	4	2	3	4	3	2	1	3	3	2	1	1	3	4	2	1	1	2	3	3	3
588	215	1	21	2	2	山东省烟台市	1	1	1	3	5	4	2	2	2	5	3	15	3	2	5	3	1	5	6	36	5	36	4	2	5	4	4	2	4	3	2	3	1	3	3	3	2	3	4	2	4	5	3
590	156	1	25	2	3	广西南宁	1	1	1	5	5	5	1	2	2	3	1	2	1	1	8	2	1	10	1	1	1	1	3	3	3	3	2	2	2	3	2	3	3	3	3	2	1	2	2	1	3	3	3
592	108	1	28	2	4	广东	1	2	2	3	2	3	3	1	2	3	5	2	2	4	2	2	1	2	5	5	4	2	3	3	3	2	3	3	3	4	3	3	4	3	3	4	2	3	3	3	3	3	3
593	115	1	25	2	2	山东	1	2	1	3	5	2	5	1	2	3	2	1	6	2	2	5	2	2	2	2	2	2	4	2	6	1	4	2	3	3	3	4	3	3	3	3	3	3	1	1	4	3	4
594	126	2	25	2	2	北京	1	1	1	3	5	4	1	2	2	4	2	15	2	3	12	3	5	12	7	12	2	4	2	2	4	4	3	2	1	2	2	1	1	1	1	1	1	2	1	1	2	2	1
595	211	1	21	2	4	山东菏泽	2	2	1	3	3	3	1	2	2	7	7	0	5	1	1	1	0	20	2	0	3	0	2	1	2	3	2	2	2	2	2	2	2	2	2	2	1	2	2	2	4	4	4
597	102	1	23	2	3	湖南	1	2	2	2	4	5	4	2	2	3	3	0	3	5	5	2	3	3	2	2	4	4	3	1	4	3	2	1	2	1	2	1	4	3	2	2	1	3	2	3	4	2	3
598	207	2	23	2	2	广东深圳	1	1	1	4	4	5	2	2	2	6	1	0	8	-3	-3	7	3	0	8	0	2	0	1	1	4	6	1	1	1	1	1	1	1	1	1	1	1	1	1	1	1	1	1
599	204	2	23	2	2	广东深圳	1	1	1	4	4	5	2	2	2	6	1	0	8	-3	-3	7	3	0	8	0	2	0	1	1	4	6	1	1	1	1	1	1	1	1	1	1	1	1	1	1	1	1	1
600	125	1	25	3	2	湖北大学	1	1	1	2	3	2	4	1	1	7	1	1	1	1	1	4	1	1	1	1	1	1	2	2	3	2	2	3	3	2	4	3	4	3	3	2	2	3	3	3	2	2	2
601	204	2	23	2	2	广东深圳	1	1	1	4	4	5	2	2	2	6	1	0	8	-3	-3	7	3	0	8	0	2	0	1	1	4	6	1	1	1	1	1	1	1	1	1	1	1	1	1	1	1	1	1
602	207	2	23	2	2	广东深圳	1	1	1	4	4	5	2	2	2	6	1	0	8	-3	-3	7	3	0	8	0	2	0	1	1	4	6	1	1	1	1	1	1	1	1	1	1	1	1	1	1	1	1	1
603	203	2	23	2	2	广东深圳	1	1	1	4	4	5	2	2	2	6	1	0	8	-3	-3	7	3	0	8	0	2	0	1	1	4	6	1	1	1	1	1	1	1	1	1	1	1	1	1	1	1	1	1
604	207	2	23	2	2	广东深圳	1	1	1	4	4	5	2	2	2	6	1	0	8	-3	-3	7	3	0	8	0	2	0	1	1	4	6	1	1	1	1	1	1	1	1	1	1	1	1	1	1	1	1	1
605	207	2	23	2	2	广东深圳	1	1	1	4	4	5	2	2	2	6	1	0	8	-3	-3	7	3	0	8	0	2	0	1	1	4	6	1	1	1	1	1	1	1	1	1	1	1	1	1	1	1	1	1
606	207	2	23	2	2	广东深圳	1	1	1	4	4	5	2	2	2	6	1	0	8	-3	-3	7	3	0	8	0	2	0	1	1	4	6	1	1	1	1	1	1	1	1	1	1	1	1	1	1	1	1	1
607	207	2	23	2	2	广东深圳	1	1	1	4	4	5	2	2	2	6	1	0	8	-3	-3	7	3	0	8	0	2	0	1	1	4	6	1	1	1	1	1	1	1	1	1	1	1	1	1	1	1	1	1
608	204	2	23	2	2	广东深圳	1	1	1	4	4	5	2	2	2	6	1	0	8	-3	-3	7	3	0	8	0	2	0	1	1	4	6	1	1	1	1	1	1	1	1	1	1	1	1	1	1	1	1	1
609	207	2	23	2	2	广东深圳	1	1	1	4	4	5	2	2	2	6	1	0	8	-3	-3	7	3	0	8	0	2	0	1	1	4	6	1	1	1	1	1	1	1	1	1	1	1	1	1	1	1	1	1
610	207	2	23	2	2	广东深圳	1	1	1	4	4	5	2	2	2	6	1	0	8	-3	-3	7	3	0	8	0	2	0	1	1	4	6	1	1	1	1	1	1	1	1	1	1	1	1	1	1	1	1	1
611	207	2	23	2	2	广东深圳	1	1	1	4	4	5	2	2	2	6	1	0	8	-3	-3	7	3	0	8	0	2	0	1	1	4	6	1	1	1	1	1	1	1	1	1	1	1	1	1	1	1	1	1
612	207	2	23	2	2	广东深圳	1	1	1	4	4	5	2	2	2	6	1	0	8	-3	-3	7	3	0	8	0	2	0	1	1	4	6	1	1	1	1	1	1	1	1	1	1	1	1	1	1	1	1	1
613	203	2	23	2	2	广东深圳	1	1	1	4	4	5	2	2	2	6	1	0	8	-3	-3	7	3	0	8	0	2	0	1	1	4	6	1	1	1	1	1	1	1	1	1	1	1	1	1	1	1	1	1
614	190	1	26	2	1	山东滨州	1	1	1	3	3	3	5	2	2	5	6	5	2	5	6	5	6	6	6	6	5	6	3	2	3	3	1	3	2	2	2	2	2	3	2	3	3	2	3	2	5	5	5
616	241	1	19	1	1	四川乐山	2	2	2	2	2	3	1	2	2	1	0	15	8	-3	-3	8	-3	-3	7	0	12	0	6	2	7	5	1	1	4	1	1	1	1	1	1	1	1	1	1	2	2	3	3
618	156	1	23	3	2	广东惠州	1	1	1	3	3	4	3	1	1	4	1	2	1	1	1	3	2	2	1	1	2	1	3	2	5	3	2	2	3	3	3	3	2	2	2	3	3	3	3	2	4	3	4
621	202	2	26	2	3	广州	1	1	1	5	2	2	1	1	1	5	1	0	4	1	1	3	1	1	1	2	1	5	4	3	4	2	1	2	4	4	3	3	4	3	4	3	2	4	2	2	3	4	4
622	122	1	19	2	1	广东惠州	1	1	2	5	3	5	5	1	1	3	3	30	2	1	0	2	2	0	1	0	3	0	5	1	4	3	2	3	3	3	3	3	2	3	2	2	2	4	3	4	2	3	3
623	201	2	26	2	3	广州	1	1	1	5	2	2	1	1	1	5	1	0	4	1	1	3	1	1	1	2	1	5	4	3	4	2	1	2	4	4	3	3	4	3	4	3	2	4	2	2	3	4	4
624	201	2	26	2	3	广州	1	1	1	5	2	2	1	1	1	5	1	0	4	1	1	3	1	1	1	2	1	5	4	3	4	2	1	2	4	4	3	3	4	3	4	3	2	4	2	2	3	4	4
625	127	2	25	1	3	河南省驻马店	2	1	1	3	3	2	3	2	1	3	1	60	1	1	10	6	2	1	3	1	1	10	2	2	3	2	2	4	3	2	1	2	3	2	3	2	2	2	3	2	5	4	4
626	201	2	26	2	3	广州	1	1	1	5	2	2	1	1	1	5	1	0	4	1	1	3	1	1	1	2	1	5	4	3	4	2	1	2	4	4	3	3	4	3	4	3	2	4	2	2	3	4	4
627	201	2	26	2	3	广州	1	1	1	5	2	2	1	1	1	5	1	0	4	1	1	3	1	1	1	2	1	5	4	3	4	2	1	2	4	4	3	3	4	3	4	3	2	4	2	2	3	4	4
628	201	2	26	2	3	广州	1	1	1	5	2	2	1	1	1	5	1	0	4	1	1	3	1	1	1	2	1	5	4	3	4	2	1	2	4	4	3	3	4	3	4	3	2	4	2	2	3	4	4
629	202	2	26	2	3	广州	1	1	1	5	2	2	1	1	1	5	1	0	4	1	1	3	1	1	1	2	1	5	4	3	4	2	1	2	4	4	3	3	4	3	4	3	2	4	2	2	3	4	4
630	202	2	26	2	3	广州	1	1	1	5	2	2	1	1	1	5	1	0	4	1	1	3	1	1	1	2	1	5	4	3	4	2	1	2	4	4	3	3	4	3	4	3	2	4	2	2	3	4	4
631	201	2	26	2	3	广州	1	1	1	5	2	2	1	1	1	5	1	0	4	1	1	3	1	1	1	2	1	5	4	3	4	2	1	2	4	4	3	3	4	3	4	3	2	4	2	2	3	4	4
632	201	2	26	2	3	广州	1	1	1	5	2	2	1	1	1	5	1	0	4	1	1	3	1	1	1	2	1	5	4	3	4	2	1	2	4	4	3	3	4	3	4	3	2	4	2	2	3	4	4
633	201	2	26	2	3	广州	1	1	1	5	2	2	1	1	1	5	1	0	4	1	1	3	1	1	1	2	1	5	4	3	4	2	1	2	4	4	3	3	4	3	4	3	2	4	2	2	3	4	4
634	202	2	26	2	3	广州	1	1	1	5	2	2	1	1	1	5	1	0	4	1	1	3	1	1	1	2	1	5	4	3	4	2	1	2	4	4	3	3	4	3	4	3	2	4	2	2	3	4	4
635	197	2	26	2	3	广州	1	1	1	5	2	2	1	1	1	5	1	0	4	1	1	3	1	1	1	2	1	5	4	3	4	2	1	2	4	4	3	3	4	3	4	3	2	4	2	2	3	4	4
636	147	1	33	1	3	福建	1	1	1	5	4	3	5	1	2	4	1	1	1	1	1	8	-3	-3	1	1	1	1	2	3	7	2	3	1	1	1	1	1	1	1	1	1	1	1	1	1	5	5	5
637	201	2	26	2	3	广州	1	1	1	5	2	2	1	1	1	5	1	0	4	1	1	3	1	1	1	2	1	5	4	3	4	2	1	2	4	4	3	3	4	3	4	3	2	4	2	2	3	4	4
638	201	2	26	2	3	广州	1	1	1	5	2	2	1	1	1	5	1	0	4	1	1	3	1	1	1	2	1	5	4	3	4	2	1	2	4	4	3	3	4	3	4	3	2	4	2	2	3	4	4
639	201	2	26	2	3	广州	1	1	1	5	2	2	1	1	1	5	1	0	4	1	1	3	1	1	1	2	1	5	4	3	4	2	1	2	4	4	3	3	4	3	4	3	2	4	2	2	3	4	4
640	225	2	28	2	2	北京西城	2	1	1	2	2	3	4	2	2	3	1	10	3	1	10	3	20	5	15	25	33	22	4	3	6	3	3	1	2	1	1	1	1	1	1	1	1	1	1	1	3	3	3
641	141	1	25	2	2	北京	2	1	1	4	4	5	2	2	2	6	5	0	2	6	50	2	5	5	5	8	8	5	4	3	3	3	4	4	3	1	2	3	3	2	3	3	2	3	3	2	5	5	4
643	202	2	26	2	3	广州	1	1	1	5	2	2	1	1	1	5	1	0	4	1	1	3	1	1	1	2	1	5	4	3	4	2	1	2	4	4	3	3	4	3	4	3	2	4	2	2	3	4	4
644	161	2	23	3	2	山东青岛	1	2	2	5	5	4	1	2	2	4	3	20	2	1	10	4	1	30	5	0	6	0	1	2	1	3	3	3	2	3	2	1	1	1	1	1	2	1	3	1	5	4	5
645	152	1	19	2	2	福建福州	1	2	1	2	3	3	1	1	1	2	7	0	4	9	7	3	6	2	4	2	5	38	3	2	4	3	2	2	2	2	3	2	3	3	2	3	1	3	2	3	4	3	3
646	175	1	18	1	1	北京东城区	1	2	1	5	6	6	1	2	2	1	6	6	6	6	6	2	6	6	6	6	6	6	1	2	3	3	4	2	2	3	3	2	4	2	2	2	1	2	2	3	1	3	4
648	133	1	25	4	1	山东	2	2	2	2	3	4	2	2	1	1	1	30	2	1	20	2	1	20	1	20	1	20	3	1	5	4	3	2	4	1	3	4	1	1	2	3	3	2	3	3	1	2	3
649	138	1	22	2	3	山东济南	1	1	1	4	5	4	1	2	2	4	1	0	4	1	0	4	0	30	6	30	8	0	1	1	2	5	1	1	1	1	1	1	1	1	1	1	1	1	1	1	1	2	1
651	237	2	22	1	3	浙江绍兴	1	2	2	3	1	1	3	2	2	2	0	30	2	1	0	2	1	0	6	0	3	0	2	1	3	5	1	2	2	1	1	1	1	1	1	1	2	1	1	1	2	2	2
653	185	1	19	1	2	湖北武汉	1	1	1	4	5	5	1	2	2	2	1	20	1	1	20	1	1	0	1	0	4	4	1	2	3	5	1	1	2	1	1	1	1	1	1	1	1	3	3	2	2	2	2
654	119	1	23	2	3	山东济南	1	2	1	2	4	4	4	2	2	3	5	30	5	8	30	4	5	20	8	30	6	30	3	3	3	5	3	3	3	2	3	3	4	4	4	3	3	3	2	3	5	5	5
656	132	1	25	1	3	山东济南	1	1	1	3	4	2	2	1	1	3	6	55	2	6	33	3	5	36	7	46	4	52	3	2	3	3	4	3	3	3	3	2	3	3	2	3	2	2	2	2	5	5	5
657	213	1	21	2	3	陕西西安	1	1	1	3	3	3	1	2	2	4	1	30	3	0	30	7	0	20	5	0	3	0	3	1	3	4	1	1	1	1	1	1	1	2	1	1	1	1	1	2	1	1	2
658	143	2	28	2	3	北京	1	1	1	2	2	3	4	1	1	2	5	6	2	5	6	5	5	5	5	5	6	6	3	3	2	3	2	2	2	4	3	3	2	3	3	3	2	3	3	3	5	5	4
659	124	1	25	2	5	陕西	1	1	1	3	6	6	1	2	2	4	2	10	3	1	10	2	1	1	1	3	1	15	2	2	4	5	3	3	3	3	3	4	3	3	3	3	2	3	2	3	2	3	3
660	205	2	25	1	2	山东济南	1	1	1	5	6	6	1	2	2	1	1	10	1	1	30	1	1	10	1	10	1	10	1	1	5	5	1	1	1	1	1	1	1	1	1	1	1	1	1	1	3	3	3
661	157	1	20	1	2	广东省湛江市	1	2	2	3	2	2	3	1	1	3	5	10	4	3	10	3	5	3	6	1	2	6	4	2	4	2	1	3	3	2	3	2	3	3	3	3	3	1	1	1	1	1	1
662	170	1	23	4	3	四川成都	1	2	1	3	4	4	1	2	2	7	0	30	3	0	80	2	1	30	0	21	0	50	1	1	2	3	1	1	1	1	1	1	1	1	1	1	1	1	1	1	2	1	1
663	186	1	20	2	2	北京	1	1	1	3	5	4	2	2	2	5	2	30	4	1	15	4	1	0	6	0	2	0	2	2	2	5	2	2	2	1	1	1	4	1	1	1	2	1	2	1	2	1	1
664	113	1	25	2	3	济南	1	1	1	1	3	2	5	2	1	3	4	5	2	5	5	3	5	6	8	6	5	5	2	3	4	4	2	2	2	4	2	3	2	3	2	2	2	3	2	2	5	4	3
665	203	1	22	2	3	江西南昌	1	2	2	3	2	2	3	2	2	3	1	10	3	1	10	2	1	1	9	0	1	30	3	2	2	3	3	3	1	1	1	3	4	4	2	3	3	2	2	3	1	1	1
666	136	1	20	2	2	湖南省株洲市	1	2	2	2	2	4	2	2	2	5	1	12	3	2	1	4	1	1	1	1	1	1	4	3	4	4	3	3	4	3	1	1	1	1	1	1	1	1	1	1	1	1	1
667	225	2	24	1	3	广东深圳	2	2	1	3	3	3	2	1	2	3	2	30	3	2	30	7	3	30	5	10	2	30	3	2	5	6	3	4	4	3	3	3	3	3	3	3	2	1	2	2	4	4	4
669	252	1	32	3	2	济南	1	2	2	4	4	3	1	2	2	3	1	10	3	2	40	3	3	50	2	42	2	30	2	2	3	4	3	4	2	2	2	3	3	2	2	3	2	3	3	2	4	3	3
670	204	1	23	1	3	辽宁大连	1	1	1	3	3	3	4	1	1	3	2	23	4	2	43	5	2	10	3	10	6	10	3	3	5	3	3	2	3	3	3	3	3	3	3	2	3	2	2	4	3	3	3
673	182	1	20	1	2	四川成都	2	1	1	3	3	3	1	2	2	3	1	60	3	1	30	4	0	20	5	0	10	0	3	1	2	2	1	3	3	3	3	2	2	2	3	3	3	3	3	2	2	3	3
674	209	2	26	2	3	广州	1	1	1	5	2	2	1	1	1	5	1	0	4	1	1	3	1	1	1	2	1	5	4	3	4	2	1	2	4	4	3	3	4	3	4	3	2	4	2	2	3	4	4
675	251	1	22	2	2	河北石家庄	2	1	2	3	3	2	3	2	2	2	0	30	8	-3	-3	3	0	20	10	30	10	30	2	2	1	3	2	1	2	1	1	2	2	1	2	1	2	1	1	2	4	3	3
676	232	1	23	1	4	安徽合肥	2	2	1	3	2	1	3	2	2	8	-3	-3	8	-3	-3	3	1	20	2	30	3	40	3	4	3	3	4	4	1	1	1	1	1	1	1	1	4	1	3	2	3	3	4
677	169	1	23	1	5	山东济南	1	1	1	4	5	5	2	2	2	5	4	20	4	4	10	4	4	5	3	20	4	15	2	2	3	4	2	1	1	1	1	1	1	1	1	1	2	2	1	1	2	2	2
678	182	1	22	2	2	湖南长沙	1	1	1	3	3	4	2	2	2	4	0	30	2	1	30	2	0	25	6	5	4	30	2	2	3	2	2	2	2	2	2	2	2	2	2	2	2	2	2	2	4	2	3
679	193	1	20	2	2	山东	1	1	1	3	4	2	6	2	2	7	1	0	7	1	0	1	1	0	12	0	10	0	3	4	6	4	4	4	3	2	3	3	3	3	2	1	1	1	1	1	5	5	5
680	201	1	22	2	2	河北石家庄	1	1	2	3	4	3	2	2	2	5	0	30	3	0	50	3	0	50	6	0	3	0	3	2	4	4	3	2	2	2	2	2	2	1	2	2	1	1	1	1	5	4	5
681	126	2	23	2	3	山东济南	1	1	1	3	3	3	2	1	1	4	3	1	3	5	5	4	1	1	1	1	1	1	1	2	2	5	1	1	1	1	1	1	1	1	3	3	2	2	2	2	3	3	5
682	114	1	24	2	3	河南郑州	1	1	1	5	5	4	1	2	2	5	2	0	4	1	0	3	0	15	1	0	2	0	3	3	3	5	4	2	3	3	1	1	1	2	2	1	1	3	2	1	5	4	4
683	151	2	25	2	2	山东	1	1	1	1	3	2	4	2	2	3	2	1	2	2	1	2	3	2	5	5	6	2	3	2	3	3	3	2	2	2	3	2	3	3	3	3	3	2	2	3	4	4	4
684	174	1	29	1	3	广东	1	2	1	3	4	4	4	2	2	3	2	30	5	2	30	4	0	30	10	0	0	30	3	2	3	4	2	3	2	3	3	3	3	4	4	2	3	3	3	3	3	4	3
685	150	2	29	2	2	四川成都	1	1	1	3	3	3	1	2	2	3	2	0	2	2	0	3	0	30	7	0	1	0	3	3	2	2	2	3	3	2	2	3	3	3	2	1	2	2	2	2	2	2	2
687	192	2	22	3	3	江苏南京	1	1	1	4	3	3	3	2	2	3	0	45	3	1	0	6	0	30	8	0	5	0	1	3	3	4	2	3	2	2	2	3	1	3	3	2	3	2	3	2	4	3	4
689	111	2	30	2	2	云南	2	1	1	3	3	3	3	2	1	3	2	3	1	3	3	2	2	3	2	3	2	3	3	2	2	3	3	2	1	3	2	3	2	2	2	1	2	3	1	2	3	3	4
692	230	1	24	1	3	河北保定	1	1	1	3	5	5	1	2	2	6	1	0	6	1	30	6	0	30	6	30	3	30	1	2	2	4	2	2	2	1	1	1	1	1	1	1	1	1	1	1	3	3	3
694	158	1	25	1	2	浙江舟山	1	1	1	2	3	3	4	1	1	5	2	2	2	2	3	4	2	2	2	2	2	2	2	2	7	3	3	3	3	2	3	2	2	4	1	3	2	2	3	3	1	2	2
695	129	1	22	2	3	济南	1	1	1	3	3	3	3	1	1	3	1	0	2	2	0	5	2	0	25	1	55	1	2	2	4	3	2	2	3	2	3	2	2	2	2	2	1	2	2	2	5	5	4
697	182	2	24	4	4	广东广州	1	1	1	5	5	5	3	1	1	4	1	30	4	1	30	4	1	30	3	30	2	30	4	2	3	4	3	2	2	4	3	4	4	3	3	4	3	3	3	3	4	5	4
698	123	1	25	2	4	福建福州	1	1	2	4	4	3	1	2	2	3	3	5	3	2	7	2	2	6	2	8	4	8	3	2	3	3	2	2	1	2	1	1	1	1	1	1	2	2	2	1	4	5	4
699	140	2	24	2	4	江苏省南京市	1	1	1	3	4	4	1	1	1	1	5	6	2	5	6	4	5	6	6	5	1	5	3	2	4	2	3	3	3	2	3	3	3	2	3	3	1	3	3	1	5	5	5
701	219	2	28	3	2	山西	1	1	1	4	4	4	2	2	1	3	2	30	3	2	0	3	3	2	2	30	3	30	1	2	2	3	2	2	2	1	1	1	1	2	2	2	1	2	2	1	5	4	4
702	209	2	22	1	2	山西	1	2	1	4	4	4	1	2	2	5	1	30	3	2	0	5	1	30	35	0	10	2	2	2	2	4	2	2	3	2	3	2	2	2	2	2	1	2	2	2	5	4	5
703	127	1	26	1	2	山东	1	1	1	3	3	3	5	1	1	3	3	20	1	17	28	2	2	20	2	20	2	20	3	2	3	3	3	2	3	2	3	2	2	3	3	2	3	3	2	2	5	4	4
704	240	2	30	1	5	哈尔滨	1	2	1	4	5	5	1	1	1	3	1	1	5	2	30	5	1	20	1	30	1	30	1	2	1	4	2	3	3	1	1	2	1	2	2	3	2	1	2	3	5	4	4
705	196	1	25	3	1	广州	2	2	2	2	1	1	3	2	2	3	1	3	1	1	3	1	1	2	1	5	1	8	3	2	4	3	3	2	3	2	2	1	1	1	1	2	2	1	1	1	3	3	3
708	254	1	22	2	4	广州	1	1	1	3	2	2	4	1	1	5	2	0	6	1	4	2	2	1	8	2	5	5	4	2	4	2	1	3	1	3	3	1	2	2	2	4	3	1	1	1	2	3	2
709	128	1	22	2	1	厦门大学	1	1	1	4	4	4	4	1	1	7	1	30	3	1	0	5	1	0	4	0	3	0	3	3	3	2	3	3	2	3	3	2	2	2	2	4	2	2	2	3	3	4	3
710	165	1	24	1	4	湖南长沙	1	1	1	3	5	5	2	1	2	6	4	5	2	6	5	3	4	6	5	4	5	5	4	3	6	4	3	3	4	3	2	3	3	3	3	3	2	3	3	3	4	4	4
711	121	1	26	4	1	江西上饶	1	1	1	5	4	6	2	2	2	3	1	1	4	1	1	4	1	1	1	1	1	1	3	2	4	2	3	4	2	3	3	3	4	3	4	3	1	2	3	1	5	5	5
712	216	1	25	3	5	四川绵阳	1	2	1	4	4	3	2	2	2	2	2	28	2	3	0	6	5	0	6	0	5	0	3	1	2	3	1	1	1	1	1	1	1	1	1	1	1	1	1	1	2	2	2
714	187	2	23	1	2	河南	2	1	1	2	1	2	2	1	1	6	1	35	1	1	2	2	1	2	8	5	10	12	3	2	3	2	2	2	3	3	2	3	3	2	3	2	1	2	3	4	3	4	4
716	218	2	22	2	3	河北	2	1	1	3	3	3	1	2	2	5	1	10	3	1	30	3	1	30	1	30	1	30	3	1	1	2	1	1	1	1	1	2	1	1	3	1	1	1	1	2	2	3	2
717	188	2	21	1	2	云南	1	1	2	3	5	5	2	2	1	4	1	3	2	2	6	3	4	6	3	5	5	6	3	2	4	3	3	2	2	3	2	2	3	3	3	1	2	3	3	2	4	3	3
718	217	1	20	3	3	河南信阳	1	2	2	3	2	2	2	2	2	5	1	10	5	2	0	4	1	1	1	1	1	1	3	3	6	6	4	3	3	3	3	4	4	3	3	3	1	3	3	2	4	4	4
719	234	1	25	2	2	山东济南	1	1	1	2	3	2	3	2	2	3	1	1	1	1	1	2	11	1	1	1	1	1	3	2	2	3	2	3	3	2	2	3	2	2	3	2	1	2	1	2	3	3	3
720	234	1	25	2	2	山东济南	1	1	1	2	3	2	3	2	2	3	1	1	1	1	1	2	11	1	1	1	1	1	3	2	2	3	2	3	3	2	2	3	2	2	3	2	1	2	1	2	3	3	3
721	234	1	25	2	2	山东济南	1	1	1	2	3	2	3	2	2	3	1	1	1	1	1	2	11	1	1	1	1	1	3	2	2	3	2	3	3	2	2	3	2	2	3	2	1	2	1	2	3	3	3
722	234	1	25	2	2	山东济南	1	1	1	2	3	2	3	2	2	3	1	1	1	1	1	2	11	1	1	1	1	1	3	2	2	3	2	3	3	2	2	3	2	2	3	2	1	2	1	2	3	3	3
723	234	1	25	2	2	山东济南	1	1	1	2	3	2	3	2	2	3	1	1	1	1	1	2	11	1	1	1	1	1	3	2	2	3	2	3	3	2	2	3	2	2	3	2	1	2	1	2	3	3	3
724	234	1	25	2	2	山东济南	1	1	1	2	3	2	3	2	2	3	1	1	1	1	1	2	11	1	1	1	1	1	3	2	2	3	2	3	3	2	2	3	2	2	3	2	1	2	1	2	3	3	3
725	234	1	25	2	2	山东济南	1	1	1	2	3	2	3	2	2	3	1	1	1	1	1	2	1	1	1	1	1	1	3	2	2	3	2	3	3	2	2	3	2	2	3	2	1	2	1	2	3	3	3
726	234	1	25	2	2	山东济南	1	1	1	2	3	2	3	2	2	3	1	1	1	1	1	2	11	1	1	1	1	1	3	2	2	3	2	3	3	2	2	3	2	2	3	2	1	2	1	2	3	3	3
727	234	1	25	2	2	山东济南	1	1	1	2	3	2	3	2	2	3	1	1	1	1	1	2	11	1	1	1	1	1	3	2	2	3	2	3	3	2	2	3	2	2	3	2	1	2	1	2	3	3	3
728	234	1	25	2	2	山东济南	1	1	1	2	3	2	3	2	2	3	1	1	1	1	1	2	11	1	1	1	1	1	3	2	2	3	2	3	3	2	2	3	2	2	3	2	1	2	1	2	3	3	3
729	234	1	25	2	2	山东济南	1	1	1	2	3	2	3	2	2	3	1	1	1	1	1	2	11	1	1	1	1	1	3	2	2	3	2	3	3	2	2	3	2	2	3	2	1	2	1	2	3	3	3
730	234	1	25	2	2	山东济南	1	1	1	2	3	2	3	2	2	3	1	1	1	1	1	2	11	1	1	1	1	1	3	2	2	3	2	3	3	2	2	3	2	2	3	2	1	2	1	2	3	3	3
731	234	1	25	2	2	山东济南	1	1	1	2	3	2	3	2	2	3	1	1	1	1	1	2	11	1	1	1	1	1	3	2	2	3	2	3	3	2	2	3	2	2	3	2	1	2	1	2	3	3	3
732	234	1	25	2	2	山东济南	1	1	1	2	3	2	2	2	2	3	1	1	1	1	1	2	11	1	1	1	1	1	3	2	2	3	2	3	3	2	2	3	2	2	3	2	1	2	1	2	3	3	3
733	234	1	25	2	2	山东济南	1	1	1	2	3	2	3	2	2	3	1	1	1	1	1	2	11	1	1	1	1	1	3	2	2	3	2	3	3	2	2	3	2	2	3	2	1	2	1	2	3	3	3
734	234	1	25	2	2	山东济南	1	1	1	2	3	2	3	2	2	3	1	1	1	1	1	2	11	1	1	1	1	1	3	2	2	3	2	3	3	2	2	3	2	2	3	2	1	2	1	2	3	3	3
735	234	1	25	2	2	山东济南	1	1	1	2	3	2	3	2	2	3	1	1	1	1	1	2	11	1	1	1	1	1	3	2	2	3	2	3	3	2	2	3	2	2	3	2	1	2	1	2	3	3	3
736	234	1	25	2	2	山东济南	1	1	1	2	3	2	3	2	2	3	1	1	1	1	1	2	11	1	1	1	1	1	3	2	2	3	2	3	3	2	2	3	2	2	3	2	1	2	1	2	3	3	3
737	234	1	25	2	2	山东济南	1	1	1	2	3	2	2	2	2	3	1	1	1	1	1	2	11	1	1	1	1	1	3	2	2	3	2	3	3	2	2	3	2	2	3	2	1	2	1	2	3	3	3
738	234	1	25	2	2	山东济南	1	1	1	2	3	2	3	2	2	3	1	1	1	1	1	2	11	1	1	1	1	1	3	2	2	3	2	3	3	2	2	3	2	2	3	2	1	2	1	2	3	3	3
739	234	1	25	2	2	山东济南	1	1	1	2	3	2	3	2	2	3	1	1	1	1	1	2	11	1	1	1	1	1	3	2	2	3	2	3	3	2	2	3	2	2	3	2	1	2	1	2	3	3	3
740	234	1	25	2	2	山东济南	1	1	1	2	3	2	3	2	2	3	1	1	1	1	1	2	11	1	1	1	1	1	3	2	2	3	2	3	3	2	2	3	2	2	3	2	1	2	1	2	3	3	3
741	234	1	25	2	2	山东济南	1	1	1	2	3	2	3	2	2	3	1	1	1	1	1	2	11	1	1	1	1	1	3	2	2	3	2	3	3	2	2	3	2	2	3	2	1	2	1	2	3	3	3
742	234	1	25	2	2	山东济南	1	1	1	2	3	2	3	2	2	3	1	1	1	1	1	2	11	1	1	1	1	1	3	2	2	3	2	3	3	2	2	3	2	2	3	2	1	2	1	2	3	3	3
743	234	1	25	2	2	山东济南	1	1	1	2	3	2	3	2	2	3	1	1	1	1	1	2	11	1	1	1	1	1	3	2	2	3	2	3	3	2	2	3	2	2	3	2	1	2	1	2	3	3	3
744	234	1	25	2	2	山东济南	1	1	1	2	3	2	3	2	2	3	1	1	1	1	1	2	11	1	1	1	1	1	3	2	2	3	2	3	3	2	2	3	2	2	3	2	1	2	1	2	3	3	3
745	234	1	25	2	2	山东济南	1	1	1	2	3	2	3	2	2	3	1	1	1	1	1	2	11	1	1	1	1	1	3	2	2	3	2	3	3	2	2	3	2	2	3	2	1	2	1	2	3	3	3
746	234	1	25	2	2	山东济南	1	1	1	2	3	2	3	2	2	3	1	1	1	1	1	2	11	1	1	1	1	1	3	2	2	3	2	3	3	2	2	3	2	2	3	2	1	2	1	2	3	3	3
747	234	1	25	2	2	山东济南	1	1	1	2	3	2	3	2	2	3	1	1	1	1	1	2	11	1	1	1	1	1	3	2	2	3	2	3	3	2	2	3	2	2	3	2	1	2	1	2	3	3	3
748	234	1	25	2	2	山东济南	1	1	1	2	3	2	3	2	2	3	1	1	1	1	1	2	11	1	1	1	1	1	3	2	2	3	2	3	3	2	2	3	2	2	3	2	1	2	1	2	3	3	3
749	234	1	25	2	2	山东济南	1	1	1	2	3	2	3	2	2	3	1	1	1	1	1	2	11	1	1	1	1	1	3	2	2	3	2	3	3	2	2	3	2	2	3	2	1	2	1	2	3	3	3
750	234	1	25	2	2	山东济南	1	1	1	2	3	2	3	2	2	3	1	1	1	1	1	2	11	1	1	1	1	1	3	2	2	3	2	3	3	2	2	3	2	2	3	2	1	2	1	2	3	3	3
751	234	1	25	2	2	山东济南	1	1	1	2	3	2	3	2	2	3	1	1	1	1	1	2	11	1	1	1	1	1	3	2	2	3	2	3	3	2	2	3	2	2	3	2	1	2	1	2	3	3	3
752	234	1	25	2	2	山东济南	1	1	1	2	3	2	3	2	2	3	1	1	1	1	1	2	11	1	1	1	1	1	3	2	2	3	2	3	3	2	2	3	2	2	3	2	1	2	1	2	3	3	3
753	234	1	25	2	2	山东济南	1	1	1	2	3	2	3	2	2	3	1	1	1	1	1	2	11	1	1	1	1	1	3	2	2	3	2	3	3	2	2	3	2	2	3	2	1	2	1	2	3	3	3
754	234	1	25	2	2	山东济南	1	1	1	2	3	2	3	2	2	3	1	1	1	1	1	2	11	1	1	1	1	1	3	2	2	3	2	3	3	2	2	3	2	2	3	2	1	2	1	2	3	3	3
755	234	1	25	2	2	山东济南	1	1	1	2	3	2	3	2	2	3	1	1	1	1	1	2	11	1	1	1	1	1	3	2	2	3	2	3	3	2	2	3	2	2	3	2	1	2	1	2	3	3	3
756	234	1	25	2	2	山东济南	1	1	1	2	3	2	3	2	2	3	1	1	1	1	1	2	11	1	1	1	1	1	3	2	2	3	2	3	3	2	2	3	2	2	3	2	1	2	1	2	3	3	3
757	234	1	25	2	2	山东济南	1	1	1	2	3	2	3	2	2	3	1	1	1	1	1	2	11	1	1	1	1	1	3	2	2	3	2	3	3	2	2	3	2	2	3	2	1	2	1	2	3	3	3
758	234	1	25	2	2	山东济南	1	1	1	2	3	2	3	2	2	3	1	1	1	1	1	2	11	1	1	1	1	1	3	2	2	3	2	3	3	2	2	3	2	2	3	2	1	2	1	2	3	3	3
759	234	1	25	2	2	山东济南	1	1	1	2	3	2	3	2	2	3	1	1	1	1	1	2	11	1	1	1	1	1	3	2	2	3	2	3	3	2	2	3	2	2	3	2	1	2	1	2	3	3	3
760	234	1	25	2	2	山东济南	1	1	1	2	3	2	3	2	2	3	1	1	1	1	1	2	11	1	1	1	1	1	3	2	2	3	2	3	3	2	2	3	2	2	3	2	1	2	1	2	3	3	3
761	234	1	25	2	2	山东济南	1	1	1	2	3	2	3	2	2	3	1	1	1	1	1	2	11	1	1	1	1	1	3	2	2	3	2	3	3	2	2	3	2	2	3	2	1	2	1	2	3	3	3
762	164	1	24	3	4	浙江温州	1	2	2	2	1	1	2	1	1	4	1	30	4	2	20	4	1	10	3	30	2	30	3	3	3	4	3	3	3	3	3	3	3	3	2	3	2	3	3	3	4	3	4
763	201	1	25	2	3	山东淄博	1	1	1	3	5	3	2	2	2	4	0	40	4	0	30	5	1	0	5	0	10	0	4	2	4	4	3	3	2	2	2	3	3	2	2	3	2	2	1	2	1	1	1
764	212	1	23	2	3	河北邯郸	1	2	1	4	5	4	2	2	2	5	0	30	6	0	30	5	1	10	3	30	4	20	2	3	2	4	3	3	2	2	2	2	2	1	2	1	2	1	1	2	2	1	2
765	138	2	17	1	1	山西太原	1	2	2	3	1	1	1	2	2	1	1	2	1	1	1	1	1	2	1	2	1	1	1	1	4	4	4	1	2	2	3	1	2	3	3	2	2	3	4	1	5	5	5
766	154	1	25	2	3	乌鲁木齐	1	2	2	4	4	5	5	2	1	1	1	1	1	1	1	2	1	1	11	1	1	1	2	2	6	5	2	4	3	2	4	3	3	3	3	2	1	3	2	2	2	2	2
769	131	1	33	1	3	辽宁	1	1	1	5	5	4	5	1	1	8	-3	-3	8	-3	-3	8	-3	-3	2	3	2	3	5	2	5	5	2	2	2	2	2	3	3	3	4	3	4	1	3	1	5	5	5
770	245	1	24	1	2	湖南长沙	1	2	1	3	2	2	3	2	2	3	2	0	3	2	0	7	1	0	6	0	2	0	3	1	3	5	2	3	4	1	1	1	1	1	1	1	1	1	1	1	1	1	1
771	122	1	23	2	2	山东青岛	1	1	1	2	3	2	3	2	2	3	1	30	3	1	1	5	2	5	1	30	3	10	4	2	5	4	3	2	3	3	3	2	3	2	2	2	2	2	2	2	4	4	4
772	117	1	25	2	3	山东济南	2	1	2	3	4	5	3	2	2	5	3	2	3	3	5	2	3	3	3	3	3	3	3	3	5	5	4	3	3	2	3	2	4	4	2	4	2	3	2	2	3	3	3
773	225	1	23	1	3	山东济南	1	1	1	4	4	2	6	2	2	5	3	30	6	1	15	7	1	2	8	30	8	50	2	1	2	4	1	2	2	1	3	1	1	1	1	1	2	1	2	2	2	1	1
774	217	2	23	2	3	天津	1	2	1	2	4	2	2	2	2	2	1	1	1	1	1	3	2	1	8	1	5	1	2	2	2	3	4	2	3	1	1	2	2	2	1	2	2	1	2	2	5	5	5
775	133	1	25	1	4	济南	1	2	1	3	4	3	1	2	2	3	5	50	4	2	20	2	1	20	4	5	5	5	3	2	4	4	3	1	2	3	2	2	1	4	2	2	2	2	1	1	5	3	5
776	159	2	25	2	2	山东济南	1	1	1	5	5	5	3	1	1	7	3	30	7	2	30	7	3	20	1	30	1	30	1	2	7	6	3	2	4	3	3	4	4	4	3	3	1	3	3	2	5	5	5
777	157	1	24	2	3	山东	1	1	1	3	5	5	2	1	2	3	2	0	2	1	0	2	1	0	1	0	2	0	2	1	1	4	3	1	1	1	1	1	1	1	1	1	1	1	1	1	1	1	1
778	252	2	22	1	4	山东青岛	1	2	2	1	5	2	4	1	2	1	1	30	2	0	30	3	1	0	8	30	6	30	2	1	2	5	1	1	1	1	1	1	2	1	1	2	1	1	1	1	1	1	1
779	137	1	25	2	2	广东广州	1	1	2	3	3	3	4	1	1	2	4	1	4	1	1	1	7	1	4	7	4	7	2	3	6	3	3	3	3	3	3	3	3	3	3	3	3	2	2	3	4	4	3
780	113	1	26	2	4	河南郑州	1	1	2	4	2	2	2	2	2	2	5	3	2	4	5	4	1	1	1	1	1	1	2	2	4	3	3	1	2	1	3	1	3	1	2	1	2	2	2	1	4	3	4
781	172	2	28	3	2	山东济南	1	2	2	1	1	2	1	2	2	2	0	50	1	0	50	1	0	30	5	0	2	0	3	1	2	2	2	3	4	3	3	2	4	4	4	4	2	2	3	3	5	5	4
784	158	1	23	1	5	四川成都	1	1	1	4	4	5	1	2	2	5	5	0	2	3	0	4	1	0	2	0	8	0	2	1	3	4	3	3	3	3	3	3	2	1	1	2	1	2	1	1	4	4	4
785	167	1	26	2	2	浙江	1	1	2	3	1	1	3	1	2	3	6	56	4	5	58	4	3	25	1	10	2	30	4	3	4	4	2	3	3	3	3	3	2	3	4	3	2	3	3	2	3	3	4
788	226	2	20	1	2	河南郑州	1	2	2	3	3	4	2	2	2	8	-3	-3	8	-3	-3	8	-3	-3	10	0	10	0	2	1	2	5	2	2	1	1	1	3	2	2	1	1	1	1	3	3	3	3	2
789	224	2	22	2	2	北京朝阳	1	1	1	4	4	3	1	2	2	1	1	20	1	1	30	2	1	50	8	48	2	22	1	1	2	5	1	1	1	1	1	1	1	1	1	1	1	1	1	1	1	1	1
792	243	1	25	2	2	山东济南	1	1	1	2	3	2	3	2	2	3	1	1	1	1	1	2	11	1	1	1	1	1	3	2	2	3	2	3	3	2	2	3	2	2	3	2	1	2	1	2	3	3	3
793	243	1	25	2	2	山东济南	1	1	1	2	3	2	3	2	2	3	1	1	1	1	1	2	11	1	1	1	1	1	3	2	2	3	2	3	3	2	2	3	2	2	3	2	1	2	1	2	3	3	3
794	161	1	26	2	2	江西宜春	1	2	2	2	3	2	2	2	2	3	4	25	3	2	5	4	5	25	4	25	8	25	2	2	3	3	2	3	1	3	2	2	2	2	1	1	1	2	2	2	4	3	3
795	168	1	24	4	3	安徽合肥	1	1	1	4	5	5	1	2	2	4	2	5	2	2	10	2	1	10	2	5	2	5	3	2	5	4	2	3	2	3	2	2	1	2	3	3	2	3	2	1	4	3	4
798	245	1	25	2	2	山东济南	1	1	1	2	3	2	3	2	2	3	1	1	1	1	1	2	11	1	1	1	1	1	3	2	2	3	2	3	3	2	2	3	2	2	3	2	1	2	1	2	3	3	3
799	142	2	26	2	2	福建	1	1	2	5	3	2	3	2	2	4	2	3	3	1	10	4	1	1	1	20	50	60	3	2	3	4	3	3	3	2	3	3	2	2	3	2	3	3	3	3	5	5	5
800	165	1	24	1	2	广东东莞	1	2	1	4	3	3	1	2	2	5	1	30	2	0	30	3	5	50	50	20	0	30	2	2	2	3	1	2	1	1	1	1	1	1	1	1	2	1	1	1	1	1	1
803	144	1	25	3	2	山东菏泽	1	1	1	3	3	3	2	2	1	2	2	30	4	3	90	4	1	30	2	60	2	60	3	2	5	1	2	2	3	3	1	3	3	2	1	3	2	2	2	3	4	3	4
804	126	1	26	1	3	山东	1	1	1	5	5	4	1	2	2	5	5	3	5	2	1	4	5	1	3	2	4	5	3	2	5	5	4	3	4	3	4	3	2	4	3	2	2	3	1	1	1	1	1
805	246	1	25	2	2	山东济南	1	1	1	2	3	2	3	2	2	3	1	1	1	1	1	2	11	1	1	1	1	1	3	2	2	3	2	3	3	2	2	3	2	2	3	2	1	2	1	2	3	3	3
806	235	2	23	1	4	山西太原	1	2	2	3	1	2	1	2	2	4	0	20	3	1	50	3	1	30	5	0	6	0	2	1	2	3	1	1	1	1	4	1	1	2	1	1	1	1	1	1	1	1	1
807	137	1	23	2	2	安徽	1	1	1	5	3	4	3	1	1	3	1	30	3	1	2	2	1	2	1	2	2	2	1	2	4	3	3	3	3	3	3	2	2	2	2	2	2	2	3	3	5	5	5
808	247	1	25	2	2	山东济南	1	1	1	2	3	2	3	2	2	3	1	1	1	1	1	2	11	1	1	1	1	1	3	2	2	3	2	3	3	2	2	3	2	2	3	2	1	2	1	2	3	3	3
809	198	2	22	2	3	广东广州	1	1	2	3	3	2	1	2	2	5	0	30	5	0	30	5	0	30	7	0	2	0	2	2	3	5	1	1	2	1	1	1	1	1	1	1	2	1	1	1	3	3	3
810	184	1	25	1	2	山东济南	1	2	1	4	3	3	1	2	2	8	-3	-3	4	1	5	8	-3	-3	10	0	10	0	3	2	2	2	2	2	4	4	4	4	4	4	4	3	2	3	2	1	1	1	1
812	186	1	22	2	4	山东菏泽	1	1	1	3	2	2	1	2	2	3	1	6	1	1	5	2	1	50	5	30	6	0	4	3	5	4	2	2	3	3	2	2	2	3	3	2	2	3	2	2	4	3	4
813	295	1	22	2	3	河南郑州	1	2	2	2	2	2	2	2	2	4	1	0	3	1	0	5	1	0	8	0	5	0	2	2	2	5	2	4	1	2	2	1	4	1	2	3	2	1	1	2	2	3	3
814	171	1	26	2	4	广东广州	1	1	1	4	4	3	2	2	2	3	1	20	2	1	0	3	1	0	3	0	2	30	3	2	4	3	4	3	2	3	3	3	3	3	3	1	2	3	3	2	4	3	4
815	129	1	22	1	3	河南许昌	1	1	1	4	5	4	2	2	2	4	5	6	4	2	6	4	5	5	2	2	2	2	3	3	4	2	3	3	2	2	2	2	2	2	1	2	2	2	3	2	3	3	4
816	189	1	21	1	2	广东	1	1	1	5	5	5	1	2	2	7	3	30	6	0	30	7	0	30	8	0	7	0	2	2	3	5	1	1	1	1	1	1	1	1	1	1	1	1	1	1	1	1	1
817	148	1	25	1	2	山东济南	1	1	1	4	2	3	1	2	2	3	1	2	1	1	1	2	1	2	2	3	3	3	4	1	3	2	4	4	3	3	3	3	3	3	4	3	3	3	2	2	4	4	3
818	161	1	25	1	3	河南驻马店	1	1	2	5	3	3	1	2	2	2	5	30	1	3	30	3	5	10	5	20	3	30	1	2	3	2	2	3	3	2	1	2	3	2	2	2	1	2	3	3	5	4	5
819	140	2	25	1	3	河北	1	1	2	3	3	3	3	2	1	5	5	30	1	2	2	2	2	2	4	6	4	8	4	3	2	3	2	3	2	4	3	2	3	2	3	2	2	3	2	1	5	5	5
820	158	1	26	2	3	北京	1	1	1	3	4	4	1	2	2	4	1	1	3	1	1	3	2	2	8	30	7	4	2	3	1	4	2	2	1	1	1	1	1	1	1	1	1	1	1	2	4	4	4
821	156	1	24	2	3	广西钦州	1	1	1	3	4	4	3	2	2	2	2	30	2	1	0	3	2	0	24	20	8	5	4	3	4	4	3	1	3	3	3	2	3	3	3	3	3	3	3	3	5	2	4
822	152	1	26	2	3	山东烟台	2	2	1	3	3	3	2	2	2	4	1	0	2	2	0	5	1	0	8	0	9	0	3	2	5	3	3	4	3	4	3	3	3	3	3	3	3	3	3	3	5	3	4
823	189	1	26	2	3	河北石家庄	1	1	2	2	1	1	2	1	2	3	1	2	2	3	2	2	1	0	16	0	24	0	3	2	2	4	3	4	3	3	3	4	3	4	4	4	2	4	2	2	4	3	4
824	182	1	22	2	3	广东广州	1	2	1	4	3	2	1	2	2	5	1	1	5	1	1	5	2	2	1	1	1	9	2	2	3	3	3	3	3	3	4	2	1	1	3	3	3	3	3	3	5	4	3
827	177	1	25	2	2	江苏盐城	1	1	1	3	2	2	2	2	2	4	1	20	6	1	20	5	0	20	5	20	12	30	3	2	2	3	3	3	3	3	2	2	3	3	3	2	3	3	3	3	4	3	4
828	222	1	18	2	1	湖南永州	1	2	2	2	1	1	6	2	2	2	1	5	3	2	0	1	0	25	6	25	8	30	3	2	1	2	2	1	1	1	1	3	4	1	2	1	2	1	1	2	2	3	1
829	183	1	21	3	3	安徽宿州	1	1	1	3	3	2	3	2	2	5	1	15	4	0	45	4	0	50	3	48	1	20	1	2	2	4	2	3	4	2	1	1	1	1	1	3	2	1	1	1	4	3	4
830	194	2	23	2	3	山东济南	1	1	2	4	4	2	2	2	2	3	1	1	2	1	3	2	1	6	1	0	1	0	3	2	3	5	3	3	3	1	1	1	1	1	1	1	1	1	1	1	1	1	1
831	164	1	18	2	2	江西南昌	2	2	2	3	2	1	1	2	2	3	1	20	2	1	50	2	1	30	6	50	8	50	2	2	6	5	3	1	3	2	4	2	3	2	3	2	3	4	3	4	4	4	4
832	179	1	26	2	5	山东	2	2	1	2	3	2	2	1	1	5	1	2	2	1	6	2	1	7	3	1	1	2	4	2	4	2	3	4	4	2	3	2	1	3	2	3	2	2	2	2	3	3	4
833	143	2	23	3	2	四川成都	1	1	1	3	2	2	2	2	1	8	-3	-3	4	1	30	3	2	1	8	10	10	2	2	2	4	3	3	4	2	1	1	1	2	1	1	1	2	1	1	2	5	5	5
834	157	1	26	1	3	广东湛江	1	1	1	3	3	3	1	2	2	5	1	5	3	2	1	2	6	2	6	1	3	2	2	2	3	4	2	3	3	2	3	3	3	2	2	3	3	3	2	1	5	5	5
835	211	1	23	2	2	湖南	1	1	1	2	3	2	3	1	1	1	2	34	2	0	45	2	1	12	1	56	45	5	1	2	2	2	2	2	2	2	2	3	2	3	3	2	2	2	2	2	4	4	4
836	253	1	23	2	3	德州	1	1	1	4	5	4	1	2	2	3	2	10	4	2	25	3	1	22	3	50	3	24	5	3	5	3	3	2	3	1	3	1	2	2	2	2	2	1	2	2	2	3	2
838	217	2	20	1	3	江西南昌	1	2	1	3	2	2	2	2	2	3	0	30	1	0	45	3	0	20	7	0	5	15	1	2	2	6	3	3	1	1	1	1	1	2	1	2	2	1	1	1	4	3	4
840	212	1	28	3	4	河北	1	1	1	4	3	4	2	1	1	4	6	30	4	6	30	4	6	0	7	30	4	50	3	3	5	4	3	3	3	4	4	2	2	4	2	2	2	3	3	2	5	4	4
841	188	1	25	2	4	山东烟台	1	1	1	5	6	6	1	2	2	3	2	1	4	2	30	4	2	0	1	0	5	0	1	3	5	4	1	1	1	1	1	1	1	1	1	1	1	1	1	1	1	1	1
842	154	1	23	2	2	河南省鹤壁	1	1	2	4	4	4	4	1	1	5	1	15	3	3	25	2	2	15	1	17	1	28	3	3	3	3	1	1	3	3	3	2	2	2	2	3	1	2	2	2	5	4	5
843	178	2	22	2	4	山东济南	1	1	1	3	3	3	1	2	2	8	-3	-3	3	1	0	2	0	30	5	0	8	0	1	3	2	3	4	4	4	4	4	4	1	4	4	4	3	4	4	4	5	4	5
845	138	1	18	1	3	广东省	1	2	1	2	3	6	1	1	1	4	2	3	1	2	2	2	22	2	2	2	5	6	2	4	3	5	4	3	2	3	3	2	2	3	4	3	2	3	2	2	1	1	1
846	145	2	24	2	3	陕西西安	1	1	1	3	5	5	4	1	1	3	0	30	5	0	50	4	1	0	4	0	30	50	3	3	4	3	2	3	2	3	3	2	3	3	3	3	3	2	2	2	4	4	3
847	140	1	22	3	3	北京	2	2	1	3	4	3	2	2	2	3	1	30	3	1	1	2	1	1	1	1	1	5	3	2	3	2	1	1	1	1	1	1	1	1	1	1	1	1	1	1	4	4	4
848	282	1	22	1	2	山东省临沂市	1	1	1	3	4	3	3	2	2	3	1	0	5	2	0	1	0	30	10	30	6	0	1	2	2	5	3	2	2	2	1	2	2	1	1	2	1	1	1	1	2	1	2
849	223	1	24	1	3	陕西西安	1	1	1	3	3	3	1	2	2	3	3	30	2	3	10	3	1	20	1	1	3	30	2	2	3	3	2	3	3	1	3	3	1	2	2	2	1	2	3	2	4	3	2
850	136	1	17	1	2	山西太原	1	1	1	3	4	3	1	2	2	5	7	4	2	4	4	2	4	4	4	5	7	8	5	2	5	2	3	3	4	4	2	3	1	1	3	3	1	3	3	3	2	2	2
851	241	2	22	1	3	北京	1	1	1	3	5	4	1	2	2	2	2	10	2	1	0	3	0	40	2	0	1	0	2	2	2	4	3	1	1	1	1	1	1	1	1	1	1	1	1	1	1	1	1
852	132	1	23	2	1	山东济南	1	1	1	4	3	4	2	1	1	4	5	5	3	1	3	2	5	3	5	1	2	2	3	2	2	2	2	3	2	3	2	3	3	3	3	4	2	3	2	3	2	3	2
853	227	1	23	2	1	浙江杭州	1	2	1	2	3	2	2	2	2	4	2	10	3	1	1	2	3	10	3	30	8	30	3	1	5	4	3	1	2	2	2	2	4	3	3	3	1	3	2	2	5	4	4
854	115	1	28	2	3	山东济南	1	1	2	3	5	3	2	1	1	3	3	1	1	1	1	4	5	5	3	3	1	1	3	2	3	1	4	3	2	3	3	1	3	2	2	3	1	1	3	3	1	3	3
855	257	1	25	2	3	广东广州	1	2	1	3	5	5	1	2	2	4	2	30	5	1	0	3	1	0	5	0	3	0	1	2	2	4	1	1	3	1	1	1	1	1	1	1	1	1	1	2	4	3	5
856	217	2	22	2	3	西安	1	2	1	3	4	3	1	1	1	3	2	0	2	1	1	3	3	5	8	0	5	0	4	2	4	3	3	3	3	3	3	3	3	2	2	3	3	2	2	2	4	4	4
857	188	1	21	3	2	广东	1	1	1	3	2	3	1	2	2	5	1	30	1	0	30	3	2	20	2	0	15	0	3	1	3	4	1	1	1	1	1	1	1	1	1	1	1	1	1	1	2	2	2
858	226	1	24	1	4	山东济南	1	1	1	4	5	6	2	2	2	8	-3	-3	8	-3	-3	8	-3	-3	8	0	15	0	4	1	8	5	1	1	1	1	1	1	1	1	1	1	1	1	1	1	1	1	1
859	178	2	26	2	2	河北保定	1	1	1	3	3	2	2	2	2	3	1	20	2	0	30	2	0	20	5	0	6	0	2	2	2	2	3	1	2	1	1	1	1	1	1	1	1	1	1	1	1	1	1
860	122	1	30	3	2	安徽	1	1	2	2	2	3	3	1	1	3	3	50	1	5	36	1	5	36	6	646	64	66	4	2	3	3	3	3	3	2	2	3	3	3	3	3	3	3	2	3	2	3	3
861	157	1	21	2	3	北京	1	1	1	5	5	5	1	1	1	5	2	0	4	3	0	5	4	0	3	0	2	0	1	3	3	4	2	2	3	3	4	3	2	2	4	2	2	2	2	2	5	4	3
863	290	2	23	1	2	江西南昌	1	2	1	3	2	2	1	2	2	5	2	30	5	2	10	7	1	5	8	30	5	30	1	1	1	5	1	1	1	1	1	1	1	1	1	1	1	1	1	1	1	1	1
864	125	1	26	2	4	浙江宁波	1	1	1	3	5	4	2	2	2	3	3	1	4	5	1	4	2	5	1	30	1	30	3	3	4	2	3	3	2	3	4	1	2	2	1	1	1	1	1	1	2	2	3
865	149	2	23	2	3	杭州	1	1	1	3	3	3	1	2	2	3	2	30	3	1	5	3	1	0	8	0	8	0	1	1	3	6	2	3	1	1	1	1	1	4	1	3	2	2	2	2	5	4	5
866	154	1	20	1	3	北京	1	1	1	3	5	4	1	2	2	5	1	20	4	3	2	4	1	18	3	23	5	6	3	2	1	3	2	2	4	3	4	3	3	3	3	2	1	3	2	2	5	5	5
867	151	1	23	1	3	山东济南	1	1	1	4	4	3	1	2	2	2	1	30	3	2	36	3	2	30	8	36	2	20	3	2	3	3	2	2	1	1	1	1	1	1	1	1	1	1	1	1	4	5	4
869	228	2	23	1	2	天津市	1	2	1	5	5	5	1	2	2	5	1	0	5	2	0	5	0	30	2	30	5	0	1	2	2	5	3	2	2	1	1	1	2	1	1	1	2	1	1	1	1	2	1
871	235	1	24	2	4	湖南长沙	1	1	2	3	2	2	3	2	2	3	1	20	3	1	0	3	0	20	4	0	5	0	3	2	3	4	2	2	2	2	3	2	2	2	3	2	2	2	2	2	1	1	1
872	229	1	23	1	1	山东潍坊	1	2	1	3	3	2	3	2	2	2	1	26	2	0	45	2	1	0	10	0	12	0	3	2	3	3	2	2	3	3	2	1	2	2	3	3	2	2	3	2	3	4	3
873	148	1	19	1	1	河北唐山	1	1	1	3	2	2	1	2	2	1	1	30	1	1	30	2	1	10	1	10	7	30	1	1	1	1	1	1	1	1	1	1	1	1	1	1	1	1	1	1	3	3	3
874	164	1	20	2	3	安徽合肥	1	1	1	4	5	5	4	1	1	4	0	20	3	0	30	4	0	20	4	30	7	0	2	2	2	5	2	3	3	3	2	2	1	3	3	2	2	2	3	2	5	3	4
875	145	1	28	1	5	山东济南	1	1	1	5	5	5	1	1	1	1	1	1	1	1	1	1	1	1	1	1	1	1	1	1	1	1	1	1	1	1	1	1	2	1	1	1	1	1	1	1	5	5	5
877	127	1	26	1	4	河北石家庄	1	1	1	5	4	3	2	2	2	3	6	5	1	7	9	8	-3	-3	2	8	7	5	4	3	4	3	4	3	3	3	3	3	3	3	3	2	2	2	2	3	5	5	5
878	137	1	25	2	2	山东济南	1	1	1	4	3	4	2	2	2	2	2	30	3	4	50	3	5	30	5	0	4	50	2	2	3	3	3	2	3	3	3	2	2	3	2	2	3	3	3	1	4	3	4
879	191	2	26	3	5	山西太原	1	1	1	4	5	5	1	2	2	5	2	0	3	1	0	2	1	20	7	30	5	0	2	2	1	3	2	1	2	1	1	1	1	1	1	1	1	1	1	1	1	3	1
880	243	2	22	1	4	吉林吉林	2	2	2	2	2	4	2	2	2	1	1	30	3	0	30	7	1	0	9	0	6	0	2	2	2	4	1	1	1	1	1	1	1	1	1	2	2	1	1	2	3	2	2
881	122	2	25	2	2	陕西省西安	1	1	1	2	4	2	2	1	1	6	2	1	1	2	3	4	3	2	8	5	5	5	2	2	2	2	2	2	2	2	2	3	3	3	3	2	1	1	1	1	5	5	4
882	228	1	24	2	3	陕西西安	1	1	1	3	4	3	5	1	2	5	2	30	3	1	25	3	3	30	4	50	8	58	2	3	3	6	3	3	2	2	2	2	2	2	1	2	2	2	2	1	2	2	2
884	175	1	22	2	2	山东省淄博市	1	1	2	3	5	3	2	2	2	4	1	2	3	1	2	3	1	1	2	1	1	1	2	2	4	3	2	4	2	3	1	1	1	1	1	1	1	1	1	1	5	5	5
887	191	1	23	2	3	湖北	1	2	2	2	1	1	3	2	2	4	1	30	2	2	20	2	8	20	10	0	9	11	3	2	3	2	2	2	2	1	2	2	2	2	2	2	2	2	2	2	3	3	3
888	165	1	22	1	3	广东佛山	1	1	1	4	5	5	3	1	1	1	0	0	3	0	0	3	2	0	2	0	2	0	5	3	5	3	4	2	3	3	4	3	3	4	3	3	3	3	3	1	5	5	5
890	141	2	28	1	3	湖南长沙	1	1	1	4	4	5	1	2	2	4	5	3	2	2	3	4	2	20	6	20	3	20	2	2	3	4	2	2	1	2	2	1	1	1	1	2	1	2	3	1	3	4	3
891	148	1	27	2	5	北京	1	2	1	4	6	5	1	2	2	3	2	20	2	12	30	2	12	3	3	7	6	20	5	3	4	3	3	2	2	3	4	3	3	4	2	2	3	2	2	1	5	4	5
892	146	1	24	2	3	江西南昌	1	1	1	3	4	5	1	2	2	3	2	3	4	3	1	4	4	1	4	9	12	10	1	2	4	3	2	3	3	2	3	3	3	3	3	3	3	1	2	2	2	3	1
893	155	2	22	2	3	山东省临沂市	1	2	1	5	5	5	1	2	2	5	3	30	3	3	30	3	2	30	8	0	8	8	1	2	3	5	1	1	1	1	1	1	1	1	1	1	1	1	1	1	1	1	1
894	162	1	26	3	2	四川成都	1	1	1	3	3	5	1	1	1	4	1	30	3	1	30	3	0	40	26	20	25	25	3	2	8	3	3	3	3	3	3	2	2	3	1	3	2	3	4	3	1	1	1
895	205	2	23	1	2	福建泉州	1	1	2	3	3	2	1	2	2	4	0	20	4	0	20	4	0	20	6	0	5	0	4	2	5	3	3	2	3	3	2	3	3	3	3	3	2	1	2	2	4	3	4
896	132	1	25	1	1	福建泉州	1	1	1	1	1	1	1	2	2	4	0	1	1	0	30	2	0	30	0	30	3	30	2	4	4	3	1	3	4	1	3	4	4	2	2	3	3	3	1	3	5	4	4
897	173	1	21	2	3	广东广州	1	2	1	3	3	4	4	2	2	5	5	3	3	2	50	2	5	3	1	5	2	5	3	2	3	3	3	2	3	3	4	4	3	3	3	1	2	3	2	1	3	4	4
898	125	1	25	2	4	山东济南	1	2	2	3	3	5	4	2	1	3	1	0	3	1	2	3	1	2	1	2	1	2	4	2	4	4	4	2	3	2	3	2	3	2	3	3	3	2	3	2	4	4	4
899	160	1	25	2	2	广西	1	1	1	3	3	3	4	1	1	3	2	1	1	3	5	6	5	7	2	1	2	4	4	2	4	4	3	3	2	3	2	3	3	2	1	1	2	2	1	1	4	4	3
900	257	1	23	2	3	安徽阜阳	1	2	2	3	1	1	2	2	2	2	0	30	3	1	30	5	4	0	6	30	8	30	3	2	2	3	3	3	3	1	2	1	2	1	1	2	3	1	3	3	3	4	4
901	261	1	25	3	3	广东	1	1	1	2	5	5	4	2	2	3	100	500	4	12	1200	5	2	222	11	222	22	222	5	3	3	1	2	2	2	3	4	4	3	4	4	4	3	2	3	3	5	5	5
902	139	2	30	2	2	福建	1	1	1	2	4	2	2	1	1	2	5	0	3	5	0	1	2	0	2	0	1	0	3	1	4	2	3	2	3	3	1	1	2	2	2	2	1	2	2	1	5	4	5
903	197	1	25	2	3	山东济南	1	1	1	3	4	3	1	2	2	3	2	1	3	1	1	3	3	1	2	1	2	1	1	2	1	4	2	3	3	2	2	3	3	2	2	2	1	1	1	1	5	5	5
904	138	1	33	1	3	山东临沂	1	1	1	5	4	5	3	2	1	4	1	10	4	1	20	6	1	1	2	0	1	2	3	3	5	4	3	3	4	3	3	3	3	4	3	3	3	3	3	2	4	5	5
905	181	1	22	2	2	山东临沂	1	1	1	4	5	5	1	2	2	5	3	5	5	1	2	2	1	5	11	5	8	5	5	2	3	2	3	3	3	2	3	2	3	4	2	3	1	3	2	2	2	2	2
906	155	1	26	1	2	湖北	1	1	1	3	5	4	2	1	1	5	2	0	4	1	0	3	1	0	8	0	2	0	2	2	2	3	2	2	3	3	3	2	2	2	3	3	2	3	3	2	4	3	4
907	196	1	19	1	1	广西	2	2	1	3	4	4	1	2	1	3	1	1	3	1	5	5	4	1	1	1	1	1	3	2	4	4	3	3	2	2	2	2	2	2	2	2	1	3	3	2	3	1	1
908	196	2	23	3	3	山东济南	1	1	1	4	4	4	1	2	2	5	1	30	4	10	0	5	1	0	8	0	10	0	2	3	2	5	3	3	3	3	1	4	1	4	3	2	2	1	2	2	4	4	3
909	155	1	26	1	2	山东济南	1	1	1	3	5	5	1	2	2	3	3	34	2	3	35	4	2	34	2	46	4	23	4	2	5	4	3	3	3	2	3	3	3	2	2	2	2	2	1	2	3	3	4
910	227	1	20	1	2	山西临汾	2	2	1	3	3	3	1	2	2	8	-3	-3	3	2	30	4	2	20	24	40	24	10	3	1	1	3	1	1	2	2	1	1	1	1	1	1	2	1	1	2	1	1	1
911	150	1	22	1	2	山东	1	1	1	1	5	2	3	2	1	3	5	12	5	2	12	5	1	1	1	1	1	1	4	2	4	3	3	2	2	3	3	3	3	3	3	3	3	2	3	3	4	3	4
912	160	1	27	2	3	安徽福田	2	2	1	4	5	4	1	2	2	6	1	30	4	1	30	5	0	30	8	30	11	0	3	2	3	4	2	3	2	3	2	2	3	4	3	3	3	2	3	3	4	3	4
913	182	1	22	1	3	河南许昌	1	2	1	4	2	2	2	2	2	3	2	0	2	3	0	2	3	0	5	0	9	0	2	2	1	4	1	1	1	1	1	1	1	1	1	1	1	1	1	1	5	4	5
914	149	1	25	2	3	广东省	1	1	1	2	4	2	3	2	1	5	1	25	5	2	23	4	1	1	1	1	1	5	3	2	3	2	3	3	2	2	3	3	3	3	3	3	2	2	3	3	4	4	4
915	226	2	28	4	2	江西南昌	1	1	1	3	2	3	5	1	1	6	2	2	2	5	2	5	2	4	2	2	2	2	4	2	4	5	3	2	1	3	1	4	3	2	2	3	2	3	3	1	5	4	4
917	166	1	22	3	2	吉林长春	1	1	1	3	1	2	2	2	2	3	4	1	2	8	1	4	4	7	5	7	8	5	4	3	4	3	2	2	3	3	2	2	2	3	2	2	1	2	2	2	4	3	4
918	184	2	22	1	3	广东广州	1	1	1	3	3	2	1	2	2	3	2	10	2	1	0	3	2	0	1	0	1	15	4	2	3	3	2	2	2	1	1	1	1	1	1	1	1	1	1	2	4	4	4
919	174	1	22	2	2	上海	1	1	1	3	3	3	2	2	2	3	1	30	2	1	30	2	1	30	6	30	5	60	3	2	3	2	2	2	3	1	2	1	1	1	1	2	2	1	1	1	5	4	4
920	288	1	23	2	2	河北石家庄	1	2	1	3	4	4	2	2	2	4	0	30	2	1	0	3	2	0	6	0	4	0	2	2	2	5	2	2	3	1	1	2	1	1	1	1	2	1	2	2	1	1	2
921	127	1	22	3	5	陕西西安	1	1	1	2	1	3	6	1	1	3	1	21	3	3	25	3	3	11	2	2	5	2	3	2	3	5	4	3	4	4	2	3	3	3	2	2	3	2	3	2	4	3	3
923	160	2	25	2	2	山西大同	1	1	1	2	1	3	3	1	2	3	2	10	3	1	20	4	1	20	5	30	5	30	3	2	3	3	3	3	2	2	3	2	3	3	2	2	2	2	2	2	3	4	4
924	138	2	23	1	3	哈尔滨	1	1	1	4	3	2	1	2	2	4	3	20	4	2	20	5	1	42	7	2	2	4	1	2	3	4	2	3	4	3	2	2	4	3	2	3	1	2	1	1	5	4	5
925	188	1	22	2	3	湖北武汉	1	2	2	3	3	3	1	2	2	2	1	30	2	1	5	2	1	5	1	5	10	6	2	2	3	3	2	2	1	1	1	1	2	1	1	1	1	2	3	1	1	2	1
926	143	1	25	3	2	山东济南	1	1	1	4	5	4	1	2	2	4	1	3	3	1	3	4	1	1	1	1	1	1	1	2	4	4	3	3	3	3	3	3	3	3	3	2	2	3	2	2	4	4	4
927	178	1	25	2	3	山东	2	1	1	3	4	2	3	2	2	4	2	2	2	2	2	3	2	0	3	0	3	0	2	1	3	3	1	1	1	1	1	1	1	1	1	1	1	2	1	3	5	4	5
928	176	2	22	1	3	河南郑州	1	1	1	4	5	3	3	1	1	4	2	0	3	1	0	3	1	0	3	0	5	0	2	2	5	4	3	3	3	2	3	3	2	2	3	3	2	3	2	2	5	4	5
929	265	2	26	1	4	广东梅州	1	2	2	3	4	4	1	2	2	4	1	0	4	2	0	7	30	0	6	0	6	0	2	1	2	5	1	3	3	3	3	1	1	1	1	1	2	1	1	3	1	1	1
931	161	1	25	1	1	山东临沂	1	1	2	2	5	4	2	1	2	2	1	10	3	23	1	4	1	1	9	1	10	1	2	1	1	2	2	2	3	1	3	1	1	1	1	1	1	2	3	1	1	1	1
932	148	1	28	2	4	上海	1	1	1	1	3	3	4	2	1	3	1	1	1	1	1	2	1	1	1	1	1	1	5	2	6	4	3	3	2	3	3	3	3	3	3	2	3	3	4	3	3	3	3
933	171	1	23	2	3	河北	1	1	1	5	2	2	1	2	2	5	0	50	3	1	0	5	1	0	5	36	3	6	1	2	1	3	1	1	2	1	1	1	1	1	1	1	1	1	1	1	1	1	1
934	221	1	22	1	3	重庆	1	1	1	3	2	2	2	2	2	7	0	30	1	0	30	7	0	33	8	0	9	0	2	1	2	4	2	1	1	1	2	1	1	1	1	1	1	1	1	1	1	1	1
935	230	1	24	2	4	山西太原	1	2	1	3	4	3	1	2	1	3	2	0	3	2	0	2	1	0	5	6	5	4	1	1	2	6	3	3	2	3	3	3	2	3	3	3	2	3	3	3	5	4	4
936	162	1	21	1	3	河南省平顶山市	1	1	2	3	2	2	1	1	2	2	1	2	2	2	1	4	2	3	1	3	2	1	2	1	1	1	1	1	1	2	1	1	1	2	2	1	1	1	1	2	4	5	3
937	218	1	19	4	2	云南昆明	1	2	2	3	1	1	1	2	2	1	3	0	7	0	30	7	1	0	6	0	8	0	3	1	3	4	1	1	2	1	1	1	1	1	1	1	1	1	1	1	1	1	1
939	222	1	25	2	4	山东济南	1	1	1	3	3	2	2	2	2	2	1	0	2	0	30	2	0	15	8	0	20	0	2	2	3	5	1	1	1	1	1	1	1	1	1	1	1	1	1	1	1	1	1
940	170	2	22	1	4	广东汕头	1	2	2	3	1	1	2	2	2	3	1	50	1	1	25	2	0	30	6	0	5	0	3	1	2	3	2	2	2	2	1	1	1	1	1	1	1	1	1	1	3	3	3
941	274	1	23	1	3	广东省佛山市	1	1	1	3	2	2	1	2	2	1	1	30	2	1	30	1	1	0	8	0	8	0	2	1	4	4	1	1	1	2	2	3	3	3	3	2	3	3	3	3	5	4	1
942	142	1	22	2	3	广东广州	1	2	1	3	4	3	1	2	2	4	1	0	2	0	30	2	0	15	5	30	5	0	2	2	3	3	2	3	2	2	4	2	2	3	2	2	2	2	3	1	5	5	5
943	245	2	28	2	2	河北沧州	1	2	2	3	2	2	3	2	2	1	0	30	2	1	45	2	1	30	8	10	4	15	1	1	2	5	2	3	3	1	1	2	2	1	1	3	2	1	1	2	4	2	3
944	154	2	24	3	3	福建省宁德市	1	1	1	3	3	3	4	1	1	6	2	30	4	1	20	5	1	10	5	30	3	50	4	3	5	4	3	2	3	4	3	3	3	3	3	3	3	4	3	4	4	4	4
945	103	1	25	2	3	山东	1	2	1	3	4	4	1	1	1	4	5	5	1	5	5	2	5	5	5	5	5	5	3	2	3	3	2	3	3	3	3	2	1	2	2	2	3	2	3	3	1	1	1
947	147	1	25	1	4	山东济南	1	1	1	5	6	6	4	2	2	4	5	8	1	8	9	2	8	6	9	10	10	2	3	3	3	3	2	3	2	4	3	1	2	2	3	1	1	4	4	4	4	4	3
948	289	1	23	2	2	山东	1	1	1	3	2	2	1	2	2	3	3	2	1	4	3	3	2	6	2	6	4	7	5	3	5	4	3	3	2	3	4	3	2	3	2	3	2	3	3	2	2	3	4
949	158	1	26	1	3	河北	1	1	1	4	5	3	2	1	1	7	2	30	4	1	30	4	2	30	2	20	3	30	1	3	1	5	3	3	3	3	3	3	3	3	3	3	1	2	3	2	5	5	5
950	203	1	21	2	3	湖北武汉	1	2	1	4	5	5	2	2	2	4	3	30	5	3	20	4	3	30	4	30	6	30	2	1	2	5	1	1	1	1	1	1	1	1	1	1	1	1	1	1	1	1	1
951	136	1	19	2	2	四川成都	1	1	1	2	3	2	3	2	2	2	3	20	4	1	20	3	1	20	6	20	4	30	2	3	3	4	2	3	3	3	1	2	3	2	2	1	3	3	2	1	4	3	4
952	194	1	22	2	3	山西太原	1	1	1	3	4	3	2	2	2	3	2	20	2	0	20	3	0	15	0	20	2	10	2	2	2	4	2	2	3	1	1	1	2	1	1	1	2	2	3	2	3	3	3
953	295	2	26	1	1	山东	1	2	2	3	1	1	3	2	2	3	2	120	2	2	10	7	1	20	6	50	13	40	3	1	2	4	2	2	1	1	1	1	1	3	1	3	3	1	2	2	3	2	1
954	233	1	24	2	3	山东济南	1	2	1	3	5	3	1	2	2	4	1	0	3	1	0	7	2	0	12	0	11	0	3	4	6	5	1	1	1	1	1	1	1	1	1	1	2	1	1	1	3	1	1
955	202	2	24	1	3	江苏盐城	1	1	1	3	3	2	2	2	2	3	1	0	3	1	0	2	2	0	3	0	4	0	1	1	3	5	1	1	1	1	1	1	1	1	1	1	1	1	1	1	1	1	1
956	261	2	22	1	2	辽宁沈阳	1	1	1	5	5	4	1	2	2	5	1	30	3	1	19	3	1	0	35	0	24	0	1	2	1	4	1	1	2	1	1	1	1	1	1	1	1	1	1	1	1	1	1
957	163	1	26	3	3	山东烟台	1	1	1	2	2	5	4	2	2	4	1	30	4	1	20	5	1	30	1	20	1	30	3	3	4	4	3	3	3	2	3	4	4	3	3	3	3	3	3	2	5	5	5
958	143	1	26	2	5	济宁	1	1	1	2	4	5	5	2	2	3	2	2	4	2	2	3	3	1	3	1	3	1	3	3	3	4	3	3	3	4	4	2	3	4	4	3	2	3	3	3	5	5	5
960	198	1	20	1	2	湖南长沙	1	2	2	3	2	2	3	2	2	3	1	10	3	2	10	7	1	10	5	0	5	20	3	2	4	4	3	3	3	2	2	1	1	1	1	2	3	2	1	2	4	4	3
962	179	1	26	2	3	山东大学	1	1	2	5	4	3	1	2	2	4	4	0	2	3	5	3	3	10	8	3	7	5	4	2	3	4	3	3	3	3	3	3	3	3	3	3	2	3	3	2	3	3	4
963	145	2	24	2	2	山东济南	1	1	1	5	5	5	1	1	1	7	1	10	1	1	20	7	1	10	3	30	1	10	1	2	2	2	3	3	3	3	2	3	3	3	3	3	1	2	2	1	1	1	1
964	223	1	28	2	5	河南省	1	1	1	4	5	5	1	2	2	5	3	40	4	1	10	5	0	20	5	40	8	30	4	3	4	3	2	2	3	3	3	4	2	3	3	1	1	1	1	1	4	3	3
965	201	1	24	1	2	山东济南	1	1	1	3	5	5	2	2	2	4	1	30	4	1	30	3	1	18	1	10	1	16	4	3	4	4	3	2	2	3	2	2	2	3	2	3	2	3	2	3	3	4	3
966	227	2	24	1	4	福建宁德	2	1	2	3	1	1	3	2	2	4	2	0	2	1	0	2	3	0	2	0	0	0	3	1	2	3	1	2	1	1	1	2	1	2	1	1	2	1	1	2	5	2	1
967	162	2	23	2	2	北京	1	1	1	3	5	4	3	2	2	3	1	0	1	1	0	5	1	0	8	0	0	20	1	2	1	3	2	3	3	3	3	3	1	1	1	1	1	2	2	1	4	4	4
969	135	2	22	2	2	山东济南	1	1	1	1	5	5	2	1	1	3	1	20	2	1	2	4	1	12	2	11	2	5	5	2	5	3	2	3	2	3	3	3	3	3	1	2	2	2	2	2	5	5	5
971	288	2	20	4	2	安徽安庆	1	2	2	3	4	3	5	2	2	8	-3	-3	8	-3	-3	7	2	1	6	1	8	1	2	2	2	5	2	3	1	2	2	2	3	1	1	2	2	1	1	1	1	1	1
972	149	2	22	2	1	新疆石河子	1	1	1	4	5	4	2	1	1	5	2	30	5	5	0	5	3	20	8	0	4	30	2	2	4	3	2	2	2	3	2	2	3	4	3	3	1	2	1	3	5	4	4
973	215	1	22	2	4	福建泉州	1	1	1	4	4	4	2	2	2	5	2	30	4	1	0	3	2	0	7	0	2	0	2	1	5	5	3	2	2	3	2	3	3	2	2	3	2	2	2	3	4	3	2
974	180	1	26	2	5	北京	1	1	1	3	4	4	2	1	1	3	1	2	2	1	0	1	1	1	3	3	4	4	3	2	3	3	3	3	3	3	4	2	2	3	2	2	2	3	3	3	3	4	3
975	218	2	26	1	4	广东广州	1	2	1	5	6	6	1	2	2	7	3	7	7	3	7	7	3	0	7	45	9	15	2	1	4	6	1	1	2	1	1	1	1	1	1	1	1	1	1	1	1	1	1
976	203	1	26	1	3	湖南岳阳	1	1	1	3	4	5	1	2	2	3	5	20	2	5	6	3	1	1	1	1	1	1	5	3	5	3	3	3	3	3	2	2	2	1	1	1	1	2	3	2	1	2	3
977	169	2	24	3	3	广州	1	2	2	3	3	3	3	2	2	4	3	0	3	6	0	4	1	0	6	0	7	0	3	2	4	3	4	4	4	4	3	2	1	2	2	3	2	3	3	2	4	4	3
978	209	1	23	2	3	湖北武汉	1	1	2	3	3	5	2	1	2	4	1	50	3	2	38	4	2	10	1	30	1	40	2	2	2	4	2	2	2	2	3	2	2	2	2	3	3	1	2	2	4	2	4
979	166	1	21	2	2	浙江金华	1	1	1	3	4	3	3	2	2	4	1	1	3	2	1	2	3	1	1	1	5	1	2	2	5	4	3	1	3	1	1	1	1	2	1	1	2	2	1	3	2	2	5
980	133	1	21	2	3	广东广州	1	1	2	5	4	3	1	2	2	1	1	1	1	1	1	6	1	1	1	1	1	1	2	1	4	2	3	1	1	1	1	1	1	1	3	3	2	2	1	2	4	3	4
981	286	1	22	2	3	河南驻马店	1	2	2	2	2	2	3	2	2	2	0	40	3	0	30	6	1	0	2	0	6	0	1	2	2	4	2	2	3	1	1	1	1	1	1	1	2	1	1	1	3	2	3
982	182	1	20	2	2	河南	1	1	1	3	4	4	2	2	2	3	2	2	3	2	2	2	2	2	2	2	2	2	3	2	3	3	2	2	3	2	2	2	2	3	2	2	3	3	2	2	4	3	4
984	173	2	26	2	3	山东济南	1	1	1	5	5	5	5	1	1	3	8	5	4	1	11	5	1	1	1	1	1	1	3	3	3	3	3	3	3	2	3	3	1	1	3	1	2	3	1	3	4	3	4
985	219	1	22	1	4	浙江温州	1	2	1	3	2	1	3	2	2	3	0	30	3	1	0	3	1	30	4	20	2	0	2	1	2	4	1	1	1	1	1	1	1	1	1	1	2	1	1	1	1	1	1
986	176	1	25	2	3	山东济南	1	2	1	4	5	5	2	1	1	3	1	0	2	0	3	2	0	30	0	30	0	30	3	3	3	2	2	3	3	3	2	4	3	3	3	2	2	2	2	2	3	3	3
987	171	2	33	3	3	北京	1	1	2	3	3	4	3	1	1	4	2	30	3	1	20	2	1	20	1	10	2	30	2	3	6	4	3	2	3	3	2	3	3	4	4	3	3	2	3	3	5	4	5
988	167	1	18	1	2	上海	1	1	1	3	3	2	1	2	2	3	1	0	4	2	0	3	3	0	8	0	24	0	3	3	3	4	2	2	2	2	2	1	3	2	2	2	3	2	2	2	5	4	4
990	316	1	25	2	4	江苏宿迁	1	1	2	2	1	1	3	2	2	2	1	30	2	1	0	7	4	0	4	0	12	0	1	1	2	4	2	2	1	1	1	1	1	1	1	1	2	1	1	2	5	4	1
992	217	1	32	2	5	北京市昌平区	2	1	1	3	5	5	1	1	1	1	3	10	4	1	10	4	2	20	1	18	2	30	1	1	3	4	1	2	3	2	4	2	2	2	2	2	2	3	2	2	5	5	5
993	107	1	28	2	4	山东济南	1	1	1	3	3	4	3	1	1	1	1	3	4	2	3	4	1	8	8	6	5	3	2	3	4	4	3	2	3	3	3	3	3	3	2	3	3	3	3	2	4	3	4
994	270	1	23	2	4	山西太原	1	1	1	3	3	3	1	2	2	3	1	0	3	2	0	7	1	0	2	0	2	0	2	2	1	3	1	2	1	1	1	1	1	1	1	1	1	1	1	1	4	3	4
995	142	2	20	2	3	湖北武汉	2	2	1	5	3	3	1	2	2	3	1	20	3	1	20	2	1	20	5	0	5	0	2	2	3	4	2	1	1	1	1	1	1	1	1	1	2	1	1	1	1	1	1
996	266	1	22	2	3	河北邢台	2	2	2	3	1	1	1	2	2	8	-3	-3	6	0	15	3	0	45	5	0	8	0	2	1	3	4	1	1	2	1	1	1	1	1	1	1	1	1	1	1	3	1	1
997	220	1	25	2	4	浙江宁波	1	2	2	3	2	1	1	2	2	8	-3	-3	1	1	30	6	1	30	0	0	5	30	4	1	5	4	1	1	1	1	1	1	1	1	1	1	1	1	1	1	2	1	1
998	240	2	25	2	3	江苏南京	1	2	2	3	2	1	1	2	2	2	1	15	3	0	30	3	0	30	5	30	8	0	1	2	2	3	1	4	4	1	1	1	1	1	1	1	2	1	1	1	3	3	3
999	150	1	28	1	2	湖北武汉	1	2	1	3	1	1	3	2	2	6	2	2	2	2	7	3	3	2	5	5	5	2	3	3	4	1	2	2	3	1	2	3	3	3	1	2	2	1	2	1	3	3	3
1000	122	1	27	2	4	山东	1	1	1	3	3	4	4	1	1	3	7	21	3	7	21	3	7	21	1	12	12	2	3	2	4	5	2	3	3	3	4	3	3	3	3	3	2	3	2	2	3	4	4
1002	252	2	21	3	3	山东济南	1	1	1	4	5	5	1	2	2	3	1	0	2	1	30	5	1	10	6	0	10	0	3	1	3	4	1	1	1	1	1	2	3	1	1	1	1	1	1	1	3	1	1
1003	175	1	28	1	5	黑龙江哈尔滨	1	1	2	3	1	1	1	2	1	1	3	2	2	1	2	2	1	2	1	3	1	4	2	1	1	4	1	1	1	1	1	1	1	1	1	1	1	1	1	1	1	1	1
1004	146	1	23	2	2	河南省平顶山市	1	2	1	2	3	4	2	2	2	2	3	3	3	5	5	4	3	0	5	0	0	0	3	2	4	2	3	3	2	2	2	2	2	4	1	3	3	3	4	2	4	2	5
1005	207	1	21	2	3	上海	1	2	2	3	3	3	1	1	1	4	2	30	3	1	15	2	1	5	68	30	7	50	3	2	2	4	3	2	1	3	2	2	3	4	3	3	3	3	3	3	5	4	5
1006	321	1	26	1	3	湖南长沙	1	1	2	2	2	2	3	2	2	3	1	30	1	0	30	1	0	20	5	30	8	0	2	2	3	4	3	1	1	1	1	1	1	3	1	1	2	2	1	2	3	2	1
1007	211	2	21	1	3	北京海淀	1	2	2	2	4	4	1	1	2	1	0	10	7	0	30	7	0	40	8	0	2	0	3	1	2	4	1	1	1	1	1	3	1	1	1	1	1	1	3	3	2	1	1
1008	280	2	22	2	2	湖北武汉	1	1	1	3	5	5	1	2	2	3	2	30	3	1	30	2	1	0	8	10	5	0	1	2	1	4	2	2	2	1	1	1	1	1	1	1	1	1	1	1	2	1	1
1009	170	1	21	2	3	山东济南	1	1	1	1	3	5	5	2	2	3	5	0	2	3	2	4	2	0	10	0	55	0	5	3	3	2	3	3	2	4	3	3	3	3	3	3	2	2	2	3	4	1	3
1010	275	1	20	2	2	山东济南	1	2	2	2	2	2	2	2	2	2	2	20	3	3	20	8	-3	-3	4	25	5	30	2	2	2	4	3	1	1	1	1	1	1	1	1	1	2	1	2	2	1	1	1
1011	188	1	23	2	3	湖南长沙	1	2	2	3	2	3	3	2	2	5	2	0	3	1	0	5	1	0	8	0	4	0	1	1	3	5	1	1	1	1	1	1	1	1	1	1	2	1	1	2	1	1	1
1012	163	1	25	3	3	山东	1	1	1	5	4	2	4	2	2	4	4	5	2	1	1	5	1	1	1	1	1	1	5	3	4	2	2	2	4	1	1	1	4	3	2	2	2	3	3	1	5	5	5
1013	163	1	21	1	3	河北石家庄	2	1	1	2	2	3	2	2	2	2	1	10	2	1	10	2	1	1	1	1	1	1	3	3	4	4	3	3	3	2	3	3	2	2	2	3	2	2	2	3	1	5	4
1014	158	1	33	1	2	北京	1	1	1	2	5	4	3	1	1	2	8	30	3	8	40	2	6	6	2	3	5	1	1	2	3	4	2	2	2	3	3	2	3	2	3	3	3	3	3	2	1	1	2
1015	290	1	23	1	3	重庆市	1	1	1	3	3	3	2	2	2	1	0	30	8	-3	-3	5	0	20	5	0	3	0	2	3	4	2	3	4	2	2	3	1	4	1	1	4	3	1	1	3	4	3	3
1017	185	1	25	1	2	山东青岛	1	1	1	3	3	2	1	2	2	3	1	10	3	1	10	3	2	30	5	30	3	30	2	2	2	5	3	4	2	2	3	3	4	1	1	3	2	1	3	3	4	3	4
1019	168	1	20	2	3	山东济南	1	2	1	3	3	4	3	2	2	4	5	1	2	2	3	4	1	0	6	0	2	0	3	2	5	5	3	3	1	1	1	1	1	1	1	1	1	1	1	1	5	4	3
1020	180	1	25	2	5	山东青岛	1	1	1	5	5	3	3	2	1	5	1	25	2	1	30	2	1	35	8	40	13	39	1	2	3	5	3	2	3	2	4	3	3	4	3	2	2	3	2	1	4	4	3
1021	153	1	26	2	3	广东广州	1	2	1	4	5	4	4	2	2	4	2	30	3	1	30	3	1	10	2	10	4	30	2	2	3	4	3	2	3	2	3	4	3	3	3	3	2	3	2	2	4	4	4
1022	192	2	25	2	2	山东济南	1	1	1	3	3	3	2	2	2	3	0	30	2	0	25	3	0	25	5	26	9	29	4	3	3	3	2	2	3	2	3	4	2	3	3	2	2	2	3	2	3	3	4
1023	100	1	24	1	3	山东济南	2	2	2	3	2	3	2	2	2	3	2	4	5	4	6	3	5	6	6	5	4	6	3	3	5	2	4	2	3	3	2	3	3	2	3	3	3	2	2	3	5	5	5
1024	201	2	20	1	1	山东烟台	2	2	1	4	4	4	3	2	2	3	1	6	4	2	1	4	1	0	5	5	2	2	4	1	4	5	3	2	3	2	4	2	2	1	2	1	1	3	2	2	1	3	2
1025	163	1	26	2	4	山东	1	1	1	4	5	3	3	2	2	2	1	15	2	1	15	3	115	15	1	15	1	15	1	1	1	1	1	2	3	3	3	2	2	2	2	2	2	2	1	1	4	4	4
1026	197	1	21	1	3	广东韶关	1	1	1	4	5	5	2	1	2	3	1	12	3	0	30	3	1	30	5	30	3	30	3	2	3	4	2	3	3	2	2	4	3	3	3	3	2	3	3	3	4	3	4
1027	184	1	22	2	4	广东广州	1	1	1	3	2	1	2	2	2	3	1	30	3	0	30	5	0	30	2	30	3	30	1	2	2	4	1	1	1	1	1	1	1	1	1	1	2	1	1	1	2	3	1
1028	138	2	25	3	3	陕西西安	1	2	1	4	3	3	1	2	2	4	1	2	3	3	2	3	2	1	3	45	3	25	2	2	2	3	2	3	3	2	3	3	3	3	3	3	2	3	3	2	5	4	3
1030	187	1	21	3	3	江苏南京	1	1	1	3	4	4	5	2	2	2	1	10	3	2	5	3	1	0	2	5	4	30	2	1	3	4	2	3	3	3	3	3	2	2	3	1	2	3	3	2	3	4	2
1032	268	2	21	2	4	湖南	1	1	1	3	3	3	2	2	2	8	-3	-3	8	-3	-3	7	2	23	6	2	7	2	2	1	3	6	1	3	1	1	1	1	1	2	1	3	2	1	1	1	1	1	1
1033	137	2	20	1	2	湖北武汉	1	1	1	2	3	3	2	2	2	2	1	1	1	1	1	5	1	1	2	2	2	2	4	2	5	4	3	3	2	1	3	2	3	2	3	4	2	2	3	3	4	5	4
1034	124	1	26	2	4	山东济南	1	2	1	2	3	3	2	1	2	4	3	1	4	2	13	3	1	2	2	3	34	4	3	4	5	4	2	2	3	3	2	3	3	3	3	3	2	2	2	3	2	2	3
1035	124	1	26	2	4	山东济南	1	2	1	2	3	3	2	1	2	4	3	1	4	2	13	3	1	2	2	3	34	4	3	4	5	4	2	2	3	3	2	3	3	3	3	3	2	2	2	3	2	2	3
1036	124	1	26	2	4	山东济南	1	2	1	2	3	3	2	1	2	4	3	1	4	2	13	3	1	2	2	3	34	4	3	4	5	4	2	2	3	3	2	3	3	3	3	3	2	2	2	3	2	2	3
1037	124	1	26	2	4	山东济南	1	2	1	2	3	3	2	1	2	4	3	1	4	2	13	3	1	2	2	3	34	4	3	4	5	4	2	2	3	3	2	3	3	3	3	3	2	2	2	3	2	2	3
1038	124	1	26	2	3	山东济南	1	2	1	2	3	3	2	1	2	4	3	1	4	2	13	3	1	2	2	3	34	4	3	4	5	4	2	2	3	3	2	3	3	3	3	3	2	2	2	3	2	2	3
1039	124	1	26	2	3	山东济南	1	2	1	2	3	3	2	1	2	4	3	1	4	2	13	3	1	2	2	3	34	4	3	4	5	4	2	2	3	3	2	3	3	3	3	3	2	2	2	3	2	2	3
1040	124	1	26	2	4	山东济南	1	2	1	2	3	3	2	1	2	4	3	1	4	2	13	3	1	2	2	3	43	4	3	4	5	4	2	2	3	3	2	3	3	3	3	3	2	2	2	3	2	2	3
1041	124	1	26	2	4	山东济南	1	2	2	2	3	4	2	1	2	4	3	1	4	2	13	3	1	2	2	3	34	4	3	4	5	4	2	2	3	3	2	3	3	3	3	3	2	2	2	3	2	2	3
1042	124	1	26	2	4	山东济南	1	2	1	2	3	3	2	1	2	4	3	1	4	2	13	3	1	2	2	3	34	4	3	4	5	4	2	2	3	3	2	3	3	3	3	3	2	2	2	3	2	2	3
1043	124	1	26	2	4	山东济南	1	2	1	2	3	3	2	1	2	4	3	1	4	2	13	3	1	2	2	3	34	4	3	4	5	4	2	2	3	3	2	3	3	3	3	3	2	2	2	3	2	2	3
1044	124	1	26	2	4	山东济南	1	2	1	2	3	3	2	1	2	4	3	1	4	2	13	3	1	2	2	3	34	4	3	4	5	4	2	2	3	3	2	3	3	3	3	3	2	2	2	3	2	2	3
1045	124	1	26	2	3	山东济南	1	2	1	2	3	3	2	1	2	4	3	1	4	2	13	3	1	2	2	3	43	4	3	4	5	4	2	2	3	3	2	3	3	3	3	3	2	2	2	3	2	2	3
1046	124	1	26	2	3	山东济南	1	2	1	2	3	3	2	1	2	4	3	1	4	2	13	3	1	2	2	3	43	4	3	4	5	4	2	2	3	3	2	3	3	3	3	3	2	2	2	3	2	2	3
1047	124	1	26	2	4	山东济南	1	2	1	2	3	3	2	1	2	4	3	1	4	2	13	3	1	2	2	3	34	4	3	4	5	4	2	2	3	3	2	3	3	3	3	3	2	2	2	3	2	2	3
1048	124	1	26	2	3	山东济南	1	2	1	2	3	3	2	1	2	4	3	1	4	2	13	3	1	2	2	3	34	4	3	4	5	4	2	2	3	3	2	3	3	3	3	3	2	2	2	3	2	2	3
1049	124	1	26	2	3	山东济南	1	2	1	2	3	3	2	1	2	4	3	1	4	2	13	3	1	2	2	3	34	4	3	4	5	4	2	2	3	3	2	3	3	3	3	3	2	2	2	3	2	2	3
1050	124	1	26	2	4	山东济南	1	2	1	2	3	3	2	1	2	4	3	1	4	2	13	3	1	2	2	3	34	4	3	4	5	4	2	2	3	3	2	3	3	3	3	3	2	2	2	3	2	2	3
1051	124	1	26	2	3	山东济南	1	2	1	2	3	3	2	1	2	4	3	1	4	2	13	3	1	2	2	3	34	4	3	4	5	4	2	2	3	3	2	3	3	3	3	3	2	2	2	3	2	2	3
1052	124	1	26	2	4	山东济南	1	2	2	2	3	4	2	1	2	4	3	1	4	2	13	3	1	2	2	3	34	4	3	4	5	4	2	2	3	3	2	3	3	3	3	3	2	2	2	3	2	2	3
1053	124	1	26	2	4	山东济南	1	2	1	2	3	3	2	1	2	4	3	1	4	2	13	3	1	2	2	3	43	4	3	4	5	4	2	2	3	3	2	3	3	3	3	3	2	2	2	3	2	2	3
1054	124	1	26	2	3	山东济南	1	2	1	2	3	3	2	1	2	4	3	1	4	2	13	3	1	2	2	3	34	4	3	4	5	4	2	2	3	3	2	3	3	3	3	3	2	2	2	3	2	2	3
1055	124	1	26	2	3	山东济南	1	2	1	2	3	3	2	1	2	4	3	1	4	2	13	3	1	2	2	3	34	4	3	4	5	4	2	2	3	3	2	3	3	3	3	3	2	2	2	3	2	2	3
1056	124	1	26	2	4	山东济南	1	2	1	2	3	3	2	1	2	4	3	1	4	2	13	3	1	2	2	3	34	4	3	4	5	4	2	2	3	3	2	3	3	3	3	3	2	2	2	3	2	2	3
1057	124	1	26	2	4	山东济南	1	2	1	2	3	3	2	1	2	4	3	1	4	2	13	3	1	2	2	3	34	4	3	4	5	4	2	2	3	3	2	3	3	3	3	3	2	2	2	3	2	2	3
1058	124	1	26	2	4	山东济南	1	2	1	2	3	3	2	1	2	4	3	1	4	2	13	3	1	2	2	3	34	4	3	4	5	4	2	2	3	3	2	3	3	3	3	3	2	2	2	3	2	2	3
1059	123	1	26	2	4	山东济南	1	2	1	2	3	3	2	1	2	4	3	1	4	2	13	3	1	2	2	3	34	4	3	4	5	4	2	2	3	3	2	3	3	3	3	3	2	2	2	3	2	2	3
1060	124	1	26	2	4	山东济南	1	2	1	2	3	3	2	1	2	4	3	1	4	2	13	3	1	2	2	3	43	4	3	4	5	4	2	2	3	3	2	3	3	3	3	3	2	2	2	3	2	2	3
1061	124	1	26	2	4	山东济南	1	2	1	2	3	3	2	1	2	4	3	1	4	2	13	3	1	2	2	3	34	4	3	4	5	4	2	2	3	3	2	3	3	3	3	3	2	2	2	3	2	2	3
1062	124	1	26	2	4	山东济南	1	2	1	2	3	3	2	1	2	4	3	1	4	2	13	3	1	2	2	3	34	4	3	4	5	4	2	2	3	3	2	3	3	3	3	3	2	2	2	3	2	2	3
1063	124	1	26	2	4	山东济南	1	2	1	2	3	3	2	1	2	4	3	1	4	2	13	3	1	2	2	3	34	4	3	4	5	4	2	2	3	3	2	3	3	3	3	3	2	2	2	3	2	2	3
1064	124	1	26	2	4	山东济南	1	2	1	2	3	3	2	1	2	4	3	1	4	2	13	3	1	2	2	3	34	4	3	4	5	4	2	2	3	3	2	3	3	3	3	3	2	2	2	3	2	2	3
1065	124	1	26	2	4	山东济南	1	2	1	2	3	3	2	1	2	4	3	1	4	2	13	3	1	2	2	3	34	4	3	4	5	4	2	2	3	3	2	3	3	3	3	3	2	2	2	3	2	2	3
1066	124	1	26	2	4	山东济南	1	2	1	2	3	3	2	1	2	4	3	1	4	2	13	3	1	2	2	3	34	4	3	4	5	4	2	2	3	3	2	3	3	3	3	3	2	2	2	3	2	2	3
1067	124	1	26	2	4	山东济南	1	2	1	2	3	3	2	1	2	4	3	1	4	2	13	3	1	2	2	3	34	4	3	4	5	4	2	2	3	3	2	3	3	3	3	3	2	2	2	3	2	2	3
1068	124	1	26	2	3	山东济南	1	2	1	2	3	3	2	1	2	4	3	1	4	2	13	3	1	2	2	3	34	4	3	4	5	4	2	2	3	3	2	3	3	3	3	3	2	2	2	3	2	2	3
1069	124	1	26	2	4	山东济南	1	2	2	2	3	4	2	1	2	4	3	1	4	2	13	3	1	2	2	3	34	4	3	4	5	4	2	2	3	3	2	3	3	3	3	3	2	2	2	3	2	2	3
1070	124	1	26	2	4	山东济南	1	2	1	2	3	3	2	1	2	4	3	1	4	2	13	3	1	2	2	3	34	4	3	4	5	4	2	2	3	3	2	3	3	3	3	3	2	2	2	3	2	2	3
1071	124	1	26	2	4	山东济南	1	2	1	2	3	3	2	1	2	4	3	1	4	2	13	3	1	2	2	3	34	4	3	4	5	4	2	2	3	3	2	3	3	3	3	3	2	2	2	3	2	2	3
1072	124	1	26	2	4	山东济南	1	2	1	2	3	3	2	1	2	4	3	1	4	2	13	3	1	2	2	3	34	4	3	4	5	4	2	2	3	3	2	3	3	3	3	3	2	2	2	3	2	2	3
1073	124	1	26	2	4	山东济南	1	2	1	2	3	3	2	1	2	4	3	1	4	2	13	3	1	2	2	3	34	4	3	4	5	4	2	2	3	3	2	3	3	3	3	3	2	2	2	3	2	2	3
1074	124	1	26	2	4	山东济南	1	2	1	2	3	3	2	1	2	4	3	1	4	2	13	3	1	2	2	3	34	4	3	4	5	4	2	2	3	3	2	3	3	3	3	3	2	2	2	3	2	2	3
1075	124	1	26	2	3	山东济南	1	2	1	2	3	3	2	1	2	4	3	1	4	2	13	3	1	2	2	3	34	4	3	4	5	4	2	2	3	3	2	3	3	3	3	3	2	2	2	3	2	2	3
1076	123	1	26	2	3	山东济南	1	2	1	2	3	3	2	1	2	4	3	1	4	2	13	3	1	2	2	3	34	4	3	4	5	4	2	2	3	3	2	3	3	3	3	3	2	2	2	3	2	2	3
1077	121	1	26	2	4	山东济南	1	2	1	2	3	3	2	1	2	4	3	1	4	2	13	3	1	2	2	3	34	4	3	4	5	4	2	2	3	3	2	3	3	3	3	3	2	2	2	3	2	2	3
1078	124	1	26	2	3	山东济南	1	2	1	2	3	3	2	1	2	4	3	1	4	2	13	3	1	2	2	3	34	4	3	4	5	4	2	2	3	3	2	3	3	3	3	3	2	2	2	3	2	2	3
1079	124	1	26	2	3	山东济南	1	2	1	2	3	3	2	1	2	4	3	1	4	2	13	3	1	2	2	3	34	4	3	4	5	4	2	2	3	3	2	3	3	3	3	3	2	2	2	3	2	2	3
1080	124	1	26	2	4	山东济南	1	2	1	2	3	3	2	1	2	4	3	1	4	2	13	3	1	2	2	3	34	4	3	4	5	4	2	2	3	3	2	3	3	3	3	3	2	2	2	3	2	2	3
1081	124	1	26	2	4	山东济南	1	2	1	2	3	3	2	1	2	4	3	1	4	2	13	3	1	2	2	3	34	4	3	4	5	4	2	2	3	3	2	3	3	3	3	3	2	2	2	3	2	2	3
1082	124	1	26	2	4	山东济南	1	2	1	2	3	3	2	1	2	4	3	1	4	2	13	3	1	2	2	3	34	4	3	4	5	4	2	2	3	3	2	3	3	3	3	3	2	2	2	3	2	2	3
1083	124	1	26	2	4	山东济南	1	2	1	2	3	3	2	1	2	4	3	1	4	2	13	3	1	2	2	3	34	4	3	4	5	4	2	2	3	3	2	3	3	3	3	3	2	2	2	3	2	2	3
1084	124	1	26	2	3	山东济南	1	2	1	2	3	3	2	1	2	4	3	1	4	2	13	3	1	2	2	3	34	4	3	4	5	4	2	2	3	3	2	3	3	3	3	3	2	2	2	3	2	2	3
1085	124	1	26	2	3	山东济南	1	2	1	2	3	3	2	1	2	4	3	1	4	2	13	3	1	2	2	3	34	4	3	4	5	4	2	2	3	3	2	3	3	3	3	3	2	2	2	3	2	2	3
1086	124	1	26	2	4	山东济南	1	2	1	2	3	3	2	1	2	4	3	1	4	2	13	3	1	2	2	3	34	4	3	4	5	5	2	2	3	3	2	3	3	3	3	3	2	2	2	3	2	2	3
1087	124	1	26	2	3	山东济南	1	2	1	2	3	3	2	1	2	4	3	1	4	2	13	3	1	2	2	3	34	4	3	4	5	4	2	2	3	3	2	3	3	3	3	3	2	2	2	3	2	2	3
1088	229	2	22	2	2	广东省	1	2	1	3	5	5	1	2	2	4	1	25	3	1	0	4	2	0	1	0	2	0	2	2	3	2	3	3	3	2	2	1	1	1	1	1	1	1	1	1	1	1	1
1089	124	1	26	2	4	山东济南	1	2	1	2	3	3	2	1	2	4	3	1	4	2	13	3	1	2	2	3	43	4	3	4	5	4	2	2	3	3	2	3	3	3	3	3	2	2	2	3	2	2	3
1090	124	1	26	2	4	山东济南	1	2	1	2	3	3	2	1	2	4	3	1	4	2	13	3	1	2	2	3	34	4	3	4	5	4	2	2	3	3	2	3	3	3	3	3	2	2	2	3	2	2	3
1091	124	1	26	2	4	山东济南	1	2	1	2	3	3	2	1	2	4	3	1	4	2	13	3	1	2	2	3	34	4	3	4	5	4	2	2	3	3	2	3	3	3	3	3	2	2	2	3	2	2	3
1092	124	1	26	2	4	山东济南	1	2	1	2	3	3	2	1	2	4	3	1	4	2	13	3	1	2	2	3	34	4	3	4	5	4	2	2	3	3	2	3	3	3	3	3	2	2	2	3	2	2	3
1093	124	1	26	2	4	山东济南	1	2	1	2	3	3	2	1	2	4	3	1	4	2	13	3	1	2	2	3	34	4	3	4	5	4	2	2	3	3	2	3	3	3	3	3	2	2	2	3	2	2	3
1094	124	1	26	2	4	山东济南	1	2	1	2	3	3	2	1	2	4	3	1	4	2	13	3	1	2	2	3	34	4	3	4	5	4	2	2	3	3	2	3	3	3	3	3	2	2	2	3	2	2	3
1095	124	1	26	2	4	山东济南	1	2	1	2	3	3	2	1	2	4	3	1	4	2	13	3	1	2	2	3	34	4	3	4	5	4	2	2	3	3	2	3	3	3	3	3	2	2	2	3	2	2	3
1096	124	1	26	2	4	山东济南	1	2	1	2	3	3	2	1	2	4	3	1	4	2	13	3	1	2	2	3	34	4	3	4	5	4	2	2	3	3	2	3	3	3	3	3	2	2	2	3	2	2	3
1097	124	1	26	2	3	山东济南	1	2	1	2	3	3	2	1	2	4	3	1	4	2	13	3	1	2	2	3	34	4	3	4	5	4	2	2	3	3	2	3	3	3	3	3	2	2	2	3	2	2	3
1098	124	1	26	2	3	山东济南	1	2	1	2	3	3	2	1	2	4	3	1	4	2	13	3	1	2	2	3	34	4	3	4	5	4	2	2	3	3	2	3	3	3	3	3	2	2	2	3	2	2	3
1099	124	1	26	2	4	山东济南	1	2	1	2	3	3	2	1	2	4	3	1	4	2	13	3	1	2	2	3	34	4	3	4	5	4	2	2	3	3	2	3	3	3	3	3	2	2	2	3	2	2	3
1100	124	1	26	2	4	山东济南	1	2	2	2	3	4	2	1	2	4	3	1	4	2	13	3	1	2	2	3	34	4	3	4	5	4	2	2	3	3	2	3	3	3	3	3	2	2	2	3	2	2	3
1101	124	1	26	2	4	山东济南	1	2	1	2	3	3	2	1	2	4	3	1	4	2	13	3	1	2	2	3	34	4	3	4	5	4	2	2	3	3	2	3	3	3	3	3	2	2	2	3	2	2	3
1102	124	1	26	2	3	山东济南	1	2	1	2	3	3	2	1	2	4	3	1	4	2	13	3	1	2	2	3	34	4	3	4	5	4	2	2	3	3	2	3	3	3	3	3	2	2	2	3	2	2	3
1103	124	1	26	2	4	山东济南	1	2	1	2	3	3	2	1	2	4	3	1	4	2	13	3	1	2	2	3	34	4	3	4	5	4	2	2	3	3	2	3	3	3	3	3	2	2	2	3	2	2	3
1104	124	1	26	2	4	山东济南	1	2	1	2	3	3	2	1	2	4	3	1	4	2	13	3	1	2	2	3	34	4	3	4	5	4	2	2	3	3	2	3	3	3	3	3	2	2	2	3	2	2	3
1105	124	1	26	2	4	山东济南	1	2	1	2	3	3	2	1	2	4	3	1	4	2	13	3	1	2	2	3	34	4	3	4	5	4	2	2	3	3	2	3	3	3	3	3	2	2	2	3	2	2	3
1106	124	1	26	2	3	山东济南	1	2	1	2	3	3	2	1	2	4	3	1	4	2	13	3	1	2	2	3	43	4	3	4	5	4	2	2	3	3	2	3	3	3	3	3	2	2	2	3	2	2	3
1107	124	1	26	2	4	山东济南	1	2	2	2	3	4	3	2	2	4	3	1	4	2	13	3	1	2	2	3	34	4	3	4	5	4	2	2	3	3	2	3	3	3	3	3	2	2	2	3	2	2	3
1108	124	1	26	2	4	山东济南	1	2	1	2	3	3	2	1	2	4	3	1	4	2	13	3	1	2	2	3	34	4	3	4	5	4	2	2	3	3	2	3	3	3	3	3	2	2	2	3	2	2	3
1109	124	1	26	2	4	山东济南	1	2	2	2	3	4	3	2	2	4	3	1	4	2	13	3	1	2	2	3	34	4	3	4	5	4	2	2	3	3	2	3	3	3	3	3	2	2	2	3	2	2	3
1110	124	1	26	2	4	山东济南	1	2	1	2	3	3	2	1	2	4	3	1	4	2	13	3	1	2	2	3	34	4	3	4	5	4	2	2	3	3	2	3	3	3	3	3	2	2	2	3	2	2	3
1111	124	1	26	2	4	山东济南	1	2	1	2	3	3	2	1	2	4	3	1	4	2	13	3	1	2	2	3	34	4	3	4	5	4	2	2	3	3	2	3	3	3	3	3	2	2	2	3	2	2	3
1112	124	1	26	2	4	山东济南	1	2	1	2	3	3	2	1	2	4	3	1	4	2	13	3	1	2	2	3	34	4	3	4	5	4	2	2	3	3	2	3	3	3	3	3	2	2	2	3	2	2	3
1113	124	1	26	2	3	山东济南	1	2	1	2	3	3	2	1	2	4	3	1	4	2	13	3	1	2	2	3	34	4	3	4	5	4	2	2	3	3	2	3	3	3	3	3	2	2	2	3	2	2	3
1114	124	1	26	2	4	山东济南	1	2	1	2	3	3	2	1	2	4	3	1	4	2	13	3	1	2	2	3	43	4	3	4	5	4	2	2	3	3	2	3	3	3	3	3	2	2	2	3	2	2	3
1115	124	1	26	2	4	山东济南	1	2	1	2	3	3	2	1	2	4	3	1	4	2	13	3	1	2	2	3	34	4	3	4	5	4	2	2	3	3	2	3	3	3	3	3	2	2	2	3	2	2	3
1116	124	1	26	2	3	山东济南	1	2	1	2	3	3	2	1	2	4	3	1	4	2	13	3	1	2	2	3	34	4	3	4	5	4	2	2	3	3	2	3	3	3	3	3	2	2	2	3	2	2	3
1117	123	1	26	2	4	山东济南	1	2	1	2	3	3	2	1	2	4	3	1	4	2	13	3	1	2	2	3	34	4	3	4	5	4	2	2	3	3	2	3	3	3	3	3	2	2	2	3	2	2	3
1118	124	1	26	2	4	山东济南	1	2	1	2	3	3	2	1	2	4	3	1	4	2	13	3	1	2	2	3	34	4	3	4	5	4	2	2	3	3	2	3	3	3	3	3	2	2	2	3	2	2	3
1119	124	1	26	2	3	山东济南	1	2	1	2	3	3	2	1	2	4	3	1	4	2	13	3	1	2	2	3	34	4	3	4	5	4	2	2	3	3	2	3	3	3	3	3	2	2	2	3	2	2	3
1120	121	1	26	2	4	山东济南	1	2	1	2	3	3	2	1	2	4	3	1	4	2	13	3	1	2	2	3	34	4	3	4	5	4	2	2	3	3	2	3	3	3	3	3	2	2	2	3	2	2	3
1121	124	1	26	2	4	山东济南	1	2	1	2	3	3	2	1	2	4	3	1	4	2	13	3	1	2	2	3	34	4	3	4	5	4	2	2	3	3	2	3	3	3	3	3	2	2	2	3	2	2	3
1122	124	1	26	2	4	山东济南	1	2	1	2	3	3	2	1	2	4	3	1	4	2	13	3	1	2	2	3	34	4	3	4	5	4	2	2	3	3	2	3	3	3	3	3	2	2	2	3	2	2	3
1123	168	1	22	2	3	江苏苏州	1	1	1	4	5	5	1	2	2	5	1	0	3	2	0	5	1	0	2	0	1	0	1	2	4	4	2	1	2	1	2	2	1	1	1	1	1	1	1	1	5	4	5
1125	152	1	26	3	2	浙江杭州	1	1	2	3	4	3	2	2	2	4	2	2	3	2	2	5	2	2	2	2	2	2	4	3	5	4	2	2	3	2	3	1	3	2	2	3	3	3	3	2	5	5	5
1126	278	2	20	1	3	江西南昌	1	2	2	4	2	2	3	1	1	4	0	10	4	3	0	2	3	0	7	0	10	1	2	1	1	3	2	3	2	4	2	4	2	1	4	4	3	2	4	4	4	5	4
1127	161	1	20	3	2	四川省	2	2	2	3	2	2	2	2	2	8	-3	-3	8	-3	-3	8	-3	-3	5	2	5	3	3	2	3	5	2	3	3	2	2	2	3	2	3	2	3	2	3	2	5	5	5
1128	183	1	26	2	2	天津槐花	1	2	2	3	3	4	3	2	2	4	1	30	2	1	0	5	1	20	1	20	5	20	3	3	3	2	2	3	3	3	3	2	2	3	3	2	1	1	3	3	3	4	4
1129	196	1	21	2	3	广东	1	2	2	5	3	3	1	2	2	3	1	10	2	0	30	4	3	0	9	0	2	0	2	1	2	5	1	1	2	1	1	1	1	1	1	1	2	2	1	2	3	3	2
1130	178	1	25	1	2	湖南衡阳	1	2	1	2	3	3	3	2	1	4	5	3	1	3	3	3	3	4	4	4	3	4	3	3	2	4	3	3	3	4	3	2	3	3	2	3	2	3	3	3	4	4	4
1132	193	1	25	1	2	湖北省武汉市	1	1	1	4	5	4	2	2	1	3	1	30	3	2	0	5	1	0	1	0	5	0	1	2	2	4	3	3	2	2	1	1	1	1	1	1	1	2	1	1	5	4	4
1133	151	1	22	1	3	河北	1	2	1	4	5	5	2	1	2	2	1	2	3	1	2	4	2	1	2	1	2	1	2	2	1	4	3	3	3	2	2	2	3	3	2	2	2	3	3	2	4	4	4
1134	136	1	25	2	5	重庆市	1	1	1	2	2	1	2	1	1	2	1	0	2	1	0	2	1	0	1	0	1	0	3	3	7	2	2	2	1	1	2	3	3	3	3	2	2	3	2	3	5	5	5
1135	158	2	25	1	3	山东济南	2	2	2	4	2	3	2	2	2	3	1	30	2	2	3	3	3	58	5	21	6	32	3	2	4	6	2	4	3	2	3	3	2	3	2	3	3	1	3	2	3	3	4
1136	248	1	21	3	2	陕西西安	1	2	1	3	4	3	3	2	2	4	2	0	2	1	0	7	2	0	5	0	6	0	2	2	2	5	2	1	1	1	1	1	1	1	1	1	1	1	1	1	1	1	1
1137	147	2	23	1	2	北京	1	1	1	1	4	3	3	2	2	3	5	30	5	5	30	2	5	30	5	30	5	30	1	2	4	3	2	3	3	3	2	2	1	1	1	1	1	1	1	1	5	5	5
1138	218	2	25	2	4	山东济南	1	1	2	3	5	5	1	2	2	5	2	30	5	1	30	4	0	30	80	1	12	1	6	3	7	5	2	3	4	2	3	1	2	2	2	2	1	2	2	2	5	5	4
1140	221	2	22	1	4	河南周口	2	2	2	3	2	2	3	1	2	1	0	30	8	-3	-3	3	1	0	7	0	3	0	2	2	2	4	2	3	4	1	1	2	3	1	2	1	2	1	2	2	4	3	2
1141	310	2	23	2	3	吉林大学	1	1	1	3	3	3	3	2	2	3	5	30	1	2	0	3	30	0	20	0	20	0	2	2	2	3	3	3	3	3	2	3	3	2	3	1	1	2	2	2	5	4	5
1142	202	1	23	3	4	广西南宁	1	1	1	3	3	3	1	2	2	3	1	30	1	0	40	3	0	20	6	30	8	30	2	2	2	5	1	2	2	1	1	1	1	1	1	1	2	1	1	1	2	2	2
1143	163	2	22	2	2	云南昆明	1	2	2	3	2	1	1	2	2	3	1	20	3	2	15	3	3	1	1	4	5	6	3	2	3	3	3	2	3	3	3	2	1	2	2	3	3	2	2	1	2	3	2
1144	163	1	24	1	1	山东济南	1	1	1	3	2	3	2	2	2	8	-3	-3	3	1	0	3	1	0	3	30	5	30	1	1	2	2	2	2	2	1	1	1	1	1	1	1	1	1	1	1	5	5	5
1145	180	2	22	1	3	北京	1	1	1	3	3	4	2	2	2	4	2	2	3	1	30	3	3	0	7	0	8	0	2	2	2	2	2	2	3	1	3	1	1	1	1	2	3	1	2	2	5	3	5
1146	232	2	20	4	3	浙江温州	1	2	2	3	2	2	2	2	2	3	0	30	5	0	20	7	0	20	5	30	1	30	4	1	3	3	1	1	1	1	1	1	1	1	1	1	1	1	1	1	1	1	3
1147	289	1	26	2	2	山东青岛	1	1	1	4	5	5	6	2	2	3	1	10	2	1	0	3	2	0	1	1	1	20	2	3	1	4	2	2	2	2	4	1	2	1	1	1	1	2	2	1	2	2	3
1148	196	1	25	2	3	山东济南	1	1	1	3	2	3	1	2	2	4	0	50	3	1	28	2	0	50	5	50	3	20	1	2	4	4	3	2	3	3	3	2	2	3	2	3	2	3	2	3	5	5	5
1149	200	2	26	2	5	山东青岛	1	2	1	4	4	3	1	2	2	3	1	20	3	1	30	3	0	30	0	30	3	30	1	2	2	5	2	2	2	1	1	1	1	2	2	1	2	1	1	2	3	4	3
1150	131	1	25	2	4	安徽合肥	1	1	1	4	5	5	1	2	2	7	25	50	5	15	25	4	15	50	12	50	20	0	3	3	3	3	2	3	4	2	4	4	3	2	3	4	4	2	3	1	5	4	3
1151	320	2	20	1	2	河北邢台	1	2	1	3	3	3	1	2	2	1	0	20	8	-3	-3	7	2	0	8	0	12	0	2	1	2	5	1	1	1	1	1	1	1	1	1	1	1	1	1	1	1	1	1
1152	322	1	23	1	4	广东东莞	1	1	2	2	3	2	1	2	2	3	2	20	2	2	10	2	4	10	3	10	8	18	3	2	2	2	2	2	3	3	2	2	2	3	2	3	2	1	1	1	3	4	3
1153	189	1	22	1	3	山东日照	1	1	1	3	2	1	1	2	2	3	1	10	2	5	30	4	6	2	6	0	6	0	2	2	3	2	2	2	2	2	2	3	3	2	3	2	3	2	2	2	4	4	4
1154	228	1	24	4	3	四川成都	2	1	2	3	3	3	1	2	2	3	1	30	2	1	0	3	1	0	8	0	5	30	2	2	2	4	1	1	1	1	1	1	1	1	2	1	1	1	1	1	2	1	1
1155	208	1	23	2	3	安徽芜湖	1	1	1	3	5	5	4	2	2	1	1	0	3	1	0	3	0	0	1	0	0	1	4	1	4	2	3	3	3	3	3	3	4	3	3	3	2	3	3	3	1	2	4
1157	176	2	23	2	2	山西	1	1	1	3	4	3	2	2	2	2	1	30	2	1	30	2	1	30	1	30	2	30	2	2	2	4	2	3	2	3	3	3	3	3	3	3	3	3	3	2	4	3	4
1158	120	2	25	2	2	四川成都	1	1	1	1	1	1	1	1	1	4	1	20	3	1	20	3	1	20	1	20	1	20	4	3	5	2	2	3	4	3	2	3	3	3	4	3	1	4	4	2	3	2	3
1159	159	1	18	2	3	广东省	1	2	2	2	1	1	3	2	2	8	-3	-3	6	1	50	8	-3	-3	6	5	1	5	2	2	3	1	2	3	2	3	3	2	2	2	2	2	2	1	1	1	4	4	4
1160	225	1	23	2	2	上海浦东	1	1	1	3	1	1	1	2	2	5	1	20	4	1	1	4	0	30	8	0	6	0	2	2	2	3	2	2	2	2	1	1	1	1	1	2	1	1	1	1	5	3	3
1161	206	2	23	1	2	河北邯郸	1	2	2	3	2	2	2	2	2	3	2	33	2	2	1	2	2	30	8	30	3	0	1	1	2	3	2	2	2	2	1	1	1	2	1	1	1	1	1	1	1	1	1
1162	174	1	23	2	3	广东广州	1	1	2	2	3	3	3	2	2	5	2	23	5	2	1	5	2	5	2	5	5	6	2	3	4	2	3	2	2	2	2	2	1	2	2	2	2	2	2	2	3	4	3
1163	203	2	22	2	3	山东	1	1	1	5	3	5	1	2	2	3	110	0	3	2	30	3	0	8	2	0	2	0	1	2	2	6	1	1	1	1	1	1	1	1	1	1	1	1	1	1	1	1	1
1164	217	1	25	2	4	河北张家口	1	1	2	3	2	2	1	2	2	1	2	2	1	3	2	2	3	2	6	2	3	2	2	1	1	4	1	1	1	1	1	2	2	1	1	1	1	1	1	1	5	5	5
1165	150	2	22	3	4	安徽蚌埠	1	1	1	3	3	3	1	2	2	3	1	0	2	2	0	5	1	0	9	0	4	0	2	1	2	5	1	1	1	1	1	1	1	1	1	1	1	1	1	1	4	3	4
1166	190	1	20	2	3	山东青岛	1	1	1	3	1	2	3	1	2	3	0	30	3	0	30	5	0	30	2	0	5	0	2	1	3	5	2	2	2	2	2	2	1	1	2	1	3	1	1	2	5	4	4
1167	234	1	23	2	3	江苏南京	1	1	1	3	4	4	1	2	2	1	1	0	7	1	0	7	1	0	6	0	8	0	2	1	2	3	1	1	1	1	1	1	2	1	1	2	2	1	1	1	1	2	1
1168	294	1	21	2	3	湖南长沙	1	2	1	2	5	4	2	2	1	3	2	0	3	2	0	2	0	38	8	30	2	50	2	3	3	4	3	3	4	3	3	2	2	2	1	1	3	3	2	2	4	3	4
1169	291	2	21	2	3	河北秦皇岛	1	1	1	4	5	5	2	2	2	6	1	0	6	1	0	6	0	40	8	0	2	0	2	1	2	5	1	1	1	1	1	1	1	1	1	2	1	1	1	1	2	1	2
1170	242	2	20	1	2	广东广州	1	1	1	3	3	3	1	2	2	3	1	1	1	1	1	2	1	1	8	30	8	20	2	1	3	5	2	2	2	1	1	1	1	1	1	1	1	1	1	1	1	1	1
1171	199	2	21	1	3	山东济南	1	2	1	2	3	2	3	1	1	2	1	3	3	1	3	3	1	6	9	45	9	45	1	3	3	2	4	3	3	4	2	2	2	3	3	2	2	2	2	2	4	4	5
1172	187	1	28	2	2	山东济南	1	1	1	3	3	3	2	2	2	2	1	50	2	1	5	2	1	15	1	50	1	5	2	2	3	3	2	3	3	4	3	3	2	3	3	3	3	3	2	1	5	5	5
1173	204	2	26	2	4	沈阳	1	1	1	4	5	5	2	2	2	4	2	15	3	1	20	3	1	10	4	50	5	30	1	2	2	5	1	2	2	1	1	1	2	2	1	1	2	1	1	1	4	5	4
1174	155	2	26	2	3	河北省唐山市	1	1	1	4	3	3	2	2	2	3	3	30	2	1	20	2	2	2	2	39	2	38	2	2	2	4	1	1	1	1	1	1	1	1	1	2	2	1	2	1	4	3	3
1175	306	2	20	2	3	山东济宁	1	1	1	4	3	3	2	2	2	4	0	35	3	0	25	5	0	20	6	15	3	45	2	1	2	5	1	1	1	1	1	1	1	1	1	1	2	1	1	1	1	1	1
1176	347	1	22	2	4	广东佛山	1	2	2	4	2	2	2	2	2	8	-3	-3	2	2	0	4	0	50	6	0	8	0	1	2	3	6	2	2	2	1	1	3	4	1	1	2	2	1	3	2	4	5	5
1177	214	2	27	2	3	安徽合肥	1	2	2	3	3	2	1	2	2	5	1	0	3	1	0	3	0	30	7	0	5	0	1	1	2	4	1	1	4	1	1	1	1	1	3	1	1	1	1	1	5	1	1
1178	134	1	25	2	3	山东里面	1	1	1	2	1	4	2	1	1	3	0	60	4	3	0	3	3	0	3	0	6	0	2	2	6	5	3	3	3	3	2	4	3	3	3	3	1	3	3	3	5	4	5
1179	161	1	21	2	3	河南郑州	1	1	1	3	3	4	3	2	2	4	1	0	2	1	0	2	1	0	3	0	5	0	4	2	3	4	2	3	3	3	2	2	2	2	3	3	3	2	2	2	3	4	3
1180	241	2	20	2	2	山东淄博	1	2	1	3	3	3	1	2	2	1	1	0	3	0	40	4	1	0	5	0	5	0	3	1	2	4	1	1	1	1	1	1	1	1	1	1	1	1	1	1	3	1	1
1182	308	2	23	2	4	黑龙江哈尔滨	1	1	1	3	2	2	1	2	2	1	2	30	1	1	20	2	3	20	6	50	5	20	1	2	1	3	2	2	2	3	2	2	3	1	1	1	1	1	1	1	1	1	1
1183	223	1	21	2	3	河北石家庄	1	2	2	3	2	2	1	2	2	5	1	30	4	1	30	5	0	10	1	0	2	30	2	2	2	5	1	1	1	1	1	1	1	1	1	1	1	1	1	2	2	1	1
1184	123	1	24	2	2	山东济南	1	2	1	2	4	3	2	2	2	2	5	1	3	4	5	3	6	5	5	5	7	2	3	2	3	3	3	2	3	3	2	3	3	3	3	3	2	2	2	3	4	3	4
1185	205	1	24	2	4	河北邯郸	1	1	2	3	4	3	1	2	2	4	2	45	3	5	0	3	2	0	15	0	12	0	1	3	4	3	3	3	3	3	3	3	2	2	2	2	2	2	2	2	5	4	5
1187	204	2	22	1	2	江苏	1	1	1	3	4	4	1	2	2	3	1	0	4	1	0	2	30	0	8	30	24	0	1	1	2	5	1	1	1	1	1	1	1	1	1	1	1	1	1	1	1	1	1
1188	291	1	18	2	1	江西	1	2	2	3	2	2	3	1	2	3	2	0	2	2	0	5	1	0	3	0	4	0	3	1	3	3	2	2	3	3	3	3	1	1	1	1	2	1	1	2	2	1	1
1189	183	1	23	2	3	江苏南通	1	1	1	3	3	3	3	2	2	4	1	0	3	1	0	1	0	30	8	0	4	0	3	2	2	4	2	1	1	1	1	1	1	1	1	1	1	1	1	1	2	1	1
1190	168	1	26	3	3	山东临沂	1	1	1	5	5	5	6	2	1	7	1	20	1	1	30	6	1	40	1	50	2	0	6	2	2	1	1	1	1	1	1	1	1	1	1	1	1	1	1	1	5	5	5
1191	204	1	24	1	3	广东广州	1	2	1	4	3	4	1	2	2	8	-3	-3	8	-3	-3	5	2	1	5	20	6	2	1	1	2	4	1	1	1	1	1	1	1	1	1	1	1	1	1	1	1	1	1
1192	143	2	20	2	2	河北	1	1	1	5	2	2	1	2	2	4	1	20	4	2	2	2	1	2	4	2	5	2	4	2	4	4	3	3	3	3	2	2	2	2	2	2	2	2	2	2	5	4	5
1193	264	2	23	2	3	江苏徐州	1	1	1	4	4	5	2	2	2	3	1	20	4	1	30	4	1	20	3	0	12	0	2	3	4	4	3	2	1	1	1	1	1	4	1	4	2	1	1	1	2	2	2
1194	214	2	28	3	5	福建	1	1	2	4	5	4	1	2	2	3	1	1	2	1	1	2	0	30	5	15	8	30	1	2	3	4	2	2	2	2	2	2	3	2	2	2	1	1	1	1	1	1	1
1195	316	1	19	1	2	河北石家庄	2	2	1	3	3	1	1	2	2	3	1	12	1	0	20	2	0	20	5	20	15	30	1	1	2	4	1	1	1	1	1	1	4	1	1	1	1	1	1	1	1	1	1
1196	228	1	26	4	3	山西太原	1	1	1	3	4	4	1	2	2	7	1	10	4	1	0	5	1	0	5	0	2	0	1	1	2	6	2	3	1	1	1	2	2	1	1	1	1	1	1	1	5	4	5
1197	219	1	26	2	2	广东省深圳市	1	1	1	3	3	4	2	2	2	3	3	20	3	2	10	3	5	20	40	50	10	30	3	2	2	1	2	2	2	3	2	2	3	3	2	2	2	3	2	3	3	4	3
1198	210	1	20	3	2	山东青岛	1	1	1	2	2	2	6	2	2	7	0	30	7	0	30	5	0	30	6	0	5	0	3	1	2	4	1	1	1	1	1	1	1	1	1	1	2	1	1	1	1	2	1
1200	267	1	23	1	3	江苏淮安	1	2	1	4	3	3	1	2	2	2	0	30	2	0	40	4	0	15	4	30	6	0	2	1	2	5	2	2	3	1	1	1	2	2	1	2	2	1	2	2	1	1	1
1201	223	2	26	1	2	北京	1	1	1	4	5	5	2	2	2	3	1	30	5	2	30	3	1	20	5	30	4	30	1	2	2	5	3	3	2	1	2	2	2	2	1	3	2	1	1	2	4	5	4
1202	180	1	26	1	4	山东济南	1	1	1	5	6	6	1	2	2	1	1	30	1	1	30	1	1	30	8	30	1	30	1	1	2	4	3	1	3	3	2	3	2	3	1	2	1	1	1	1	5	5	5
1203	225	2	24	2	2	北京	1	1	1	4	4	3	1	2	2	2	1	30	4	2	30	4	1	12	2	25	3	4	2	2	1	2	2	2	2	1	2	1	2	2	1	2	1	2	2	1	5	4	3
1204	214	1	21	2	3	四川成都	1	1	1	3	4	4	1	2	2	2	1	20	2	1	30	4	2	5	5	5	4	30	2	2	6	3	2	2	2	1	1	1	2	1	1	1	1	1	1	1	4	2	2
1205	174	2	19	1	2	广东省	1	2	2	2	3	3	3	2	2	3	0	30	3	6	0	1	2	0	60	0	10	0	3	2	2	2	2	3	3	1	2	1	3	4	4	3	3	1	1	2	2	3	5
1207	281	2	23	1	3	河北衡水	1	2	2	3	2	2	1	2	2	4	1	30	2	1	0	1	1	15	8	0	3	0	2	2	3	4	1	1	1	1	1	1	1	1	1	1	1	1	1	1	4	4	3
1208	196	1	21	2	2	四川成都	2	1	1	3	3	3	1	2	2	3	2	30	2	2	3	7	1	2	3	1	12	1	2	3	3	6	3	3	2	2	3	3	3	3	3	3	2	3	3	3	2	2	2
1209	225	2	26	2	5	山东济南	1	2	2	3	5	4	3	2	2	4	5	30	4	1	10	3	1	20	8	30	3	20	1	3	1	5	3	3	2	3	3	2	3	3	3	4	1	3	3	3	4	5	5
1210	182	1	19	2	2	福建福州	1	1	1	3	1	1	1	2	2	8	-3	-3	8	-3	-3	8	-3	-3	5	5	5	5	4	3	3	3	4	1	1	1	1	3	1	3	2	2	3	1	2	2	4	5	3
1212	235	1	23	2	2	湖北长沙	1	1	2	3	3	2	1	2	2	2	1	2	1	2	30	1	2	1	4	30	2	20	1	2	1	4	1	1	2	1	1	1	1	1	1	1	1	1	1	2	1	1	1
1213	358	1	24	1	3	天津红桥区	1	1	2	3	2	4	3	2	2	4	5	20	2	3	15	4	3	29	6	0	10	0	3	3	5	4	3	3	3	1	1	1	1	1	1	1	1	1	1	1	1	1	1
1214	232	2	21	2	2	广东广州	1	1	1	3	4	4	3	2	2	3	1	20	2	0	30	2	0	50	5	20	6	30	2	2	3	3	2	2	2	1	1	2	1	1	1	1	2	1	2	1	2	1	1
1216	354	2	20	1	1	广西壮族自治区平南县	1	2	2	3	2	2	2	2	2	1	1	30	1	1	20	2	1	0	5	30	2	50	4	1	2	1	2	2	3	1	1	1	1	1	1	1	1	1	1	1	3	2	3
1217	280	2	18	4	1	山东聊城	1	1	1	3	4	4	1	2	2	3	1	0	3	1	25	3	1	0	3	0	3	0	1	2	1	4	1	1	1	1	1	1	2	1	1	1	2	1	1	1	1	1	2
1218	230	1	23	2	3	黑龙江哈尔滨	1	1	2	4	3	1	2	1	1	2	1	20	5	1	20	3	1	36	0	40	2	10	5	3	3	3	2	2	3	3	2	3	3	3	3	2	2	3	2	2	5	4	3
1219	220	1	18	2	2	安徽黄山	1	2	2	3	2	2	2	2	2	3	1	0	3	1	0	3	1	0	7	0	6	0	2	2	1	3	2	2	2	1	2	1	3	1	1	1	2	1	3	2	3	3	3
1220	196	1	25	2	3	山东济宁	1	1	1	4	4	4	2	2	2	5	2	10	5	9	12	4	8	12	5	15	6	11	4	3	4	3	3	3	3	2	3	2	2	3	2	2	1	2	2	2	2	2	1
1221	206	1	26	2	5	河南省	1	2	1	3	3	3	3	2	2	4	1	30	4	1	50	5	2	0	8	0	4	0	4	2	4	4	3	3	2	3	3	4	3	3	3	3	2	3	2	2	4	5	4
1222	135	1	18	1	2	晋江	1	1	1	5	2	4	2	2	2	2	2	12	2	1	10	2	1	10	6	60	4	40	1	2	3	3	2	2	1	2	2	2	2	1	2	2	2	1	2	2	4	3	4
1223	218	1	25	3	4	广东珠海	1	1	1	4	4	4	2	2	2	3	2	0	4	2	0	2	0	30	5	0	8	0	4	1	4	4	2	3	3	2	2	2	2	4	3	3	2	2	2	2	4	5	4
1225	201	1	25	2	3	河南开封	1	2	1	4	4	3	1	2	2	3	5	4	2	1	1	3	1	5	6	6	6	1	2	3	4	4	2	2	4	1	1	1	1	1	1	1	1	3	2	3	4	4	3
1226	173	1	21	2	1	河北沧州	1	1	1	5	3	3	1	2	2	3	1	0	1	1	0	2	1	0	1	0	1	0	3	2	3	4	2	2	1	1	1	1	1	1	1	1	1	1	1	1	5	4	4
1227	234	2	23	1	2	南京	1	1	1	3	3	1	1	2	2	8	-3	-3	7	0	45	7	0	30	7	0	5	0	1	1	2	5	1	1	1	1	1	1	1	1	1	1	1	1	1	1	1	1	1
1228	139	1	22	1	1	河北保定	1	1	1	3	3	3	2	2	2	3	2	2	2	3	2	2	5	3	6	3	2	3	2	1	2	5	1	1	1	1	1	1	1	1	1	1	1	1	1	1	1	1	1
1230	221	1	26	1	5	福建厦门	1	1	2	3	3	3	1	1	1	4	2	30	5	2	30	5	1	25	8	10	20	20	2	2	4	5	3	3	3	3	2	4	3	1	3	1	2	3	2	2	3	4	3
1232	234	2	22	2	2	江苏苏州	1	1	1	3	3	2	2	2	2	2	2	11	4	2	55	3	2	22	3	44	2	43	2	1	1	3	1	1	1	1	1	1	1	1	2	1	1	1	1	1	1	1	1
1233	132	1	25	2	2	山东	1	1	1	3	3	3	1	1	2	3	1	20	3	3	10	3	1	1	5	0	3	5	2	2	2	3	3	2	2	3	4	2	3	3	4	3	2	3	4	2	5	4	5
1235	184	1	25	2	5	山东济南	1	2	1	3	4	2	1	2	2	4	1	1	1	1	1	3	1	1	1	1	1	1	3	1	2	3	1	1	1	1	1	1	2	1	1	1	1	1	1	1	4	4	1
1236	271	1	22	2	2	山东济南	1	1	1	4	2	3	2	1	1	3	3	10	2	3	10	5	1	20	6	60	8	50	3	2	5	4	1	1	2	2	2	2	3	2	3	3	3	3	3	2	5	4	4
1237	235	1	24	1	4	山东聊城	2	2	1	3	3	2	1	2	2	2	1	30	2	1	20	3	0	50	5	30	7	40	2	2	3	6	2	2	2	1	3	1	2	1	2	3	1	2	2	2	2	3	4
1238	183	2	20	1	1	辽宁鞍山	1	1	1	3	3	2	1	2	2	2	2	40	3	1	28	2	1	40	3	20	1	50	3	3	2	4	2	1	2	1	1	1	1	1	1	1	1	1	1	1	3	4	4
1239	213	1	24	2	4	广东广州	1	1	1	3	5	5	1	2	2	3	1	0	2	0	20	3	1	15	8	20	6	20	2	1	4	4	2	2	3	3	3	2	3	3	2	2	2	2	2	1	3	3	2
1240	146	1	25	1	4	广东中山	1	1	1	3	3	4	1	2	2	3	1	2	2	2	3	4	2	0	3	0	4	0	3	2	3	3	3	3	3	2	2	3	2	3	2	3	2	2	2	3	3	2	4
1241	235	1	25	3	3	山东烟台	1	2	1	3	4	4	2	2	2	5	1	0	8	-3	-3	4	1	5	8	30	4	30	1	2	2	5	1	1	2	1	1	1	1	1	1	1	1	1	1	1	1	1	2
1242	149	1	21	3	2	湖北武汉	1	1	1	2	2	2	3	1	1	3	1	12	4	0	20	5	0	15	8	0	3	0	3	2	3	3	3	3	2	2	2	3	2	2	2	3	2	2	3	2	2	2	2
1243	293	2	29	3	3	湖南	2	2	1	5	5	5	2	1	1	6	3	10	5	2	20	6	1	39	4	20	8	20	1	2	2	4	3	3	3	3	3	3	4	4	3	3	1	4	4	1	1	1	1
1244	268	2	22	1	2	山东济南	1	1	1	3	2	2	1	2	2	6	2	30	4	1	1	3	2	10	2	10	1	10	1	1	1	4	1	2	2	2	2	2	2	1	2	1	2	1	3	2	3	4	4
1245	228	1	23	2	2	山东青岛	1	1	1	4	4	5	2	2	2	3	2	28	2	2	10	3	2	30	8	10	2	5	2	2	2	3	2	2	2	2	2	2	2	3	2	2	2	1	1	2	4	5	3
1246	226	1	25	2	2	山东宁阳	2	1	1	3	3	2	1	2	2	3	0	20	2	1	0	2	0	30	6	0	1	10	5	2	3	3	2	3	3	3	3	3	2	3	3	2	2	3	2	2	4	4	1
1247	378	1	22	4	2	广东深圳	1	2	2	4	5	5	2	2	2	3	2	20	2	1	0	3	3	5	8	0	10	0	4	2	4	3	3	1	2	3	2	2	2	1	1	2	2	1	1	1	2	1	1
1248	242	2	25	2	4	上海	1	1	1	3	5	5	2	2	2	3	1	0	3	1	0	2	1	30	8	30	8	0	3	2	3	4	3	2	2	3	2	2	3	2	3	2	2	3	3	2	3	2	3
1250	218	2	22	1	3	重庆	1	1	1	4	3	2	1	2	2	3	1	25	2	1	0	2	1	0	8	0	5	0	1	2	4	3	2	2	2	2	2	2	2	3	3	2	1	2	2	1	1	1	2
1251	217	1	26	2	4	苏州	1	2	2	5	4	3	4	1	2	7	2	30	3	2	18	2	1	10	1	30	2	35	2	2	2	5	2	3	4	1	3	2	2	2	4	1	3	2	3	2	1	4	1
1252	249	1	25	1	1	广西南宁	1	1	1	3	6	6	1	1	1	7	1	1	1	1	1	1	1	1	1	1	1	1	1	1	4	5	2	2	2	2	2	2	2	2	2	2	2	2	2	2	5	5	5
1254	310	1	21	2	3	山东临沂	1	1	1	4	4	4	1	2	2	3	3	30	3	1	30	3	1	30	6	30	7	0	2	2	3	6	3	3	1	1	1	1	1	1	1	2	1	1	2	2	1	4	1
1255	152	1	23	2	2	山东青岛	1	1	1	3	3	3	2	2	2	3	1	11	4	1	1	3	1	1	1	2	2	3	4	3	3	2	3	4	2	2	1	4	2	1	2	3	2	1	2	1	4	4	4
1256	349	1	21	3	2	北京	1	1	1	3	5	5	1	2	2	5	1	0	5	1	0	7	2	0	4	0	5	0	1	1	2	6	1	1	1	1	1	1	1	1	1	1	1	1	1	1	1	1	1
1257	214	2	24	1	4	安徽芜湖	1	2	2	2	2	3	3	1	1	8	-3	-3	8	-3	-3	7	1	30	10	0	8	0	4	3	3	4	4	3	2	2	1	1	1	2	3	3	3	1	4	3	4	4	5
1258	138	1	23	1	2	山东济南	1	1	2	2	3	2	3	1	2	3	1	0	2	1	0	6	55	85	85	55	44	44	5	4	2	2	3	3	4	2	4	4	2	3	4	3	3	1	3	2	5	1	1
1259	284	1	22	2	2	广东省广州市	1	1	1	4	4	4	1	1	1	2	0	10	2	0	10	4	0	20	0	10	0	15	4	2	4	4	3	3	3	3	3	2	3	2	2	3	2	3	2	2	4	5	4
1260	226	1	30	2	3	天津	1	2	2	3	3	3	1	2	2	3	1	20	2	2	20	3	2	10	1	15	2	10	2	2	1	3	1	1	1	1	1	1	1	1	1	1	1	1	1	1	2	3	1
1261	191	1	19	2	1	山东菏泽	1	2	2	2	3	4	1	2	2	3	1	20	2	1	20	5	1	20	5	1	5	1	1	2	3	5	1	1	2	1	2	2	3	3	3	3	2	2	2	2	5	5	5
1263	347	1	23	2	3	山东临沂	1	1	1	4	5	3	2	2	2	8	-3	-3	8	-3	-3	8	-3	-3	15	0	8	0	2	2	3	3	2	1	2	1	1	1	1	1	1	1	2	1	1	1	1	1	1
1264	193	1	22	1	3	河南省漯河市	1	1	1	2	2	2	3	1	1	2	2	6	2	5	6	2	3	6	4	6	5	6	3	1	3	2	4	3	2	2	1	3	3	3	4	3	3	2	1	3	4	3	3
1265	184	1	24	2	3	浙江宁波	1	2	1	3	3	3	1	2	2	3	1	30	4	1	30	2	1	0	3	60	4	30	1	2	2	4	1	1	3	2	1	1	1	1	1	1	1	1	2	2	3	3	3
1266	196	2	23	2	2	河南郑州	1	1	1	4	3	3	2	2	2	3	1	0	4	2	0	2	0	20	1	0	0	20	4	2	2	2	2	3	3	4	3	3	3	3	3	1	2	2	1	1	4	3	4
1267	313	2	28	2	3	河南省	2	2	1	5	3	2	1	2	2	4	1	15	4	1	10	5	1	10	8	15	2	15	1	2	3	5	1	1	1	1	1	1	1	1	1	1	1	1	1	1	1	1	1
1268	338	2	20	1	1	江苏省苏州	1	1	1	4	4	4	1	2	2	3	1	30	5	1	0	7	1	0	6	0	7	0	1	3	2	6	2	2	1	1	1	1	1	1	1	1	1	1	1	1	1	1	1
1269	190	1	23	2	4	上海市	1	1	1	3	4	4	3	2	2	3	2	0	4	1	2	4	2	0	8	30	5	0	2	3	2	4	3	3	3	2	1	2	3	1	2	3	2	1	1	2	4	4	3
1270	170	1	23	2	5	北京	1	1	1	4	5	5	1	2	2	3	1	0	2	1	0	3	1	0	6	0	3	0	2	2	3	5	2	3	2	1	1	1	1	1	1	1	1	1	1	2	2	2	1
1271	242	1	24	2	3	安徽合肥	1	1	1	4	3	2	2	2	2	3	1	1	3	1	5	3	1	5	1	5	1	5	2	2	3	5	2	2	1	1	1	1	1	2	2	2	2	2	2	1	4	3	4
1272	244	1	20	2	3	北京	1	1	1	5	5	5	1	2	2	5	1	0	5	2	0	4	1	2	3	0	10	0	2	2	2	5	2	3	2	1	2	1	2	3	2	2	1	3	2	2	1	2	3
1273	154	2	24	1	4	贵州省遵义市	1	2	1	3	6	6	1	2	2	2	2	3	2	2	0	7	1	0	3	0	1	0	2	1	2	5	1	1	2	1	1	1	1	1	1	1	1	1	1	1	1	1	1
1274	293	1	22	2	3	山东济南	1	2	2	3	2	2	1	2	2	2	1	30	2	1	0	2	1	30	8	0	3	0	2	2	1	4	1	1	1	1	1	1	1	1	1	1	1	1	1	1	1	1	1
1275	191	1	22	1	3	四川成都	1	1	2	2	1	2	2	1	1	8	-3	-3	8	-3	-3	8	-3	-3	8	8	10	10	3	4	3	4	4	4	4	4	4	4	4	4	4	4	4	1	4	4	4	3	5
1276	253	1	24	2	5	江苏省	1	1	1	4	3	3	1	2	2	4	0	30	3	1	0	7	0	50	6	0	2	0	2	2	2	5	1	1	2	1	1	1	1	1	1	1	1	1	1	1	1	1	1
1277	207	2	29	3	3	辽宁沈阳	1	1	2	3	2	1	1	2	2	1	0	30	2	1	0	4	0	20	5	10	14	5	1	2	2	5	3	2	3	2	1	1	1	3	2	1	2	1	2	2	4	3	4
1278	189	2	30	3	4	河北唐山	1	1	1	3	4	5	1	2	2	2	3	0	2	2	0	4	1	15	8	0	3	0	1	2	1	4	3	3	1	1	1	1	1	1	1	1	1	1	1	1	3	1	2
1280	211	2	25	3	3	北京	1	1	1	3	2	2	2	2	2	5	5	2	2	4	6	1	8	6	10	2	5	6	4	3	5	4	2	3	3	4	3	2	3	2	3	3	1	3	2	4	1	2	3
1281	147	2	25	3	3	山东	2	1	2	3	2	2	3	1	1	2	5	3	1	5	20	2	2	2	2	2	2	2	3	2	5	2	4	4	2	2	2	1	3	3	3	3	4	3	3	2	5	4	4
1282	241	1	24	1	3	湖南长沙	1	1	1	3	3	3	1	2	2	3	1	2	4	1	1	4	0	8	0	35	0	45	2	3	1	4	2	2	2	1	1	2	1	2	1	1	3	1	1	2	3	3	5
1283	225	1	23	2	3	山东青岛	1	1	2	3	2	2	1	2	2	8	-3	-3	8	-3	-3	8	-3	-3	2	0	3	0	1	1	2	5	1	1	2	1	1	1	1	1	1	1	1	1	1	1	1	1	1
1284	223	1	22	1	5	湖北武汉	2	1	1	3	5	5	2	2	2	1	1	0	1	1	1	1	0	30	1	1	1	1	1	1	5	4	3	2	3	1	2	2	3	2	2	2	3	1	3	2	4	3	3
1285	301	2	23	1	4	四川成都	1	1	1	3	5	4	5	1	2	1	1	0	6	2	0	7	2	0	8	0	8	0	4	1	3	4	1	1	1	1	1	3	2	1	1	1	2	1	4	4	4	4	3
1286	176	1	19	1	2	广州	1	2	1	3	3	4	1	2	2	8	-3	-3	6	1	0	2	1	0	1	0	1	0	1	2	3	2	1	1	1	1	1	1	1	1	1	1	1	1	1	1	1	1	1
1287	302	1	24	2	2	天津	1	1	1	2	1	2	6	2	2	3	1	20	4	1	10	7	1	40	8	1	12	1	2	1	1	4	3	1	3	3	4	1	4	2	1	1	2	1	4	4	2	1	2
1288	259	1	25	1	1	广东省深圳市	1	2	2	1	2	2	1	2	2	4	2	4	2	3	4	2	3	5	80	6	80	8	2	2	3	4	3	3	3	4	3	3	4	4	3	3	2	1	1	1	4	3	4
1289	214	1	32	3	3	山东济南	1	1	1	5	5	5	1	1	1	3	1	1	4	2	2	2	3	7	2	1	1	6	3	2	3	2	2	3	3	3	2	3	4	3	3	2	1	2	3	1	5	4	3
1290	249	1	23	2	2	江苏苏州	1	1	1	3	5	5	2	2	2	5	1	30	5	1	30	8	-3	-3	6	30	5	30	1	2	2	5	1	1	1	1	1	1	1	1	1	1	1	1	1	1	1	2	1
1291	290	1	23	1	4	重庆	2	1	2	3	2	2	1	2	2	4	3	20	3	1	1	7	3	1	4	1	10	1	4	1	2	3	2	2	1	2	1	4	1	1	4	1	3	1	3	2	3	4	3
1292	367	1	22	2	3	湖南长沙	1	2	1	3	4	4	3	2	2	2	1	0	5	2	0	6	0	45	5	0	4	0	1	2	2	4	3	4	3	3	2	3	3	2	1	1	3	1	3	2	2	2	3
1294	222	2	22	3	3	湖北武汉	1	1	2	3	3	2	2	2	2	4	2	10	3	2	10	4	1	20	5	30	6	20	2	2	4	3	2	2	3	2	2	3	3	3	4	3	3	3	3	3	5	4	4
1295	258	2	22	1	2	吉林长春	1	1	1	2	5	5	3	2	2	3	0	30	1	0	20	5	0	30	5	0	3	0	2	2	2	3	1	1	1	1	1	1	1	1	1	1	2	1	1	1	1	2	2
1296	255	1	33	2	3	济宁	1	2	1	5	5	5	1	2	2	4	1	2	1	1	30	1	1	20	7	0	2	0	5	2	2	2	3	2	2	3	3	2	2	2	2	2	1	2	2	2	1	1	1
1297	162	1	21	2	2	郑州	1	1	1	3	4	4	2	2	2	3	1	1	2	1	0	2	1	0	1	0	1	0	2	2	3	5	1	1	1	1	1	1	1	1	1	1	1	1	1	1	4	4	4
1298	172	1	19	2	1	上海	1	1	1	2	3	3	3	2	2	3	2	1	2	2	2	5	2	1	2	1	2	1	4	3	3	2	2	2	4	3	3	3	3	3	3	2	2	3	3	2	4	4	4
1300	223	1	20	1	1	河北邯郸	2	2	2	3	1	1	1	1	2	8	-3	-3	2	1	0	4	1	0	1	0	1	0	1	4	2	6	3	3	3	3	3	3	3	3	3	3	2	1	1	2	1	1	1
1301	138	1	25	2	5	山东济南	1	2	1	2	4	2	2	2	1	3	6	6	1	6	5	6	5	5	5	9	5	5	2	2	3	5	3	3	2	3	3	3	3	3	2	3	3	3	3	3	4	4	4
1302	247	1	25	2	3	湖南郴州	2	1	2	3	1	2	1	2	2	4	1	10	4	1	0	4	1	0	1	30	5	10	1	2	3	4	2	1	1	1	1	1	2	3	1	1	1	1	1	1	5	4	4
1303	184	1	22	2	3	河北省石家庄	1	2	1	3	4	4	4	2	2	4	3	0	3	2	0	2	3	0	0	0	0	0	2	3	3	4	3	3	2	2	3	1	1	2	2	2	1	3	2	2	2	1	1
1304	171	2	30	2	3	广州	1	1	1	3	4	4	3	1	2	2	5	10	3	2	30	3	2	10	5	10	5	12	3	3	3	1	3	3	3	2	3	3	3	2	3	3	1	2	2	2	4	3	2
1306	203	1	26	1	3	湖南	1	1	1	3	3	3	1	2	2	1	1	30	1	1	30	2	1	30	1	30	5	0	1	1	2	1	1	1	1	1	1	1	1	1	1	1	1	1	1	1	1	1	1
1307	159	1	24	2	3	广西	2	2	2	5	5	5	7	1	1	3	22	222	2	1	1	5	1	1	1	2	1	1	5	3	3	3	3	4	3	4	1	3	2	3	3	3	2	3	3	2	4	4	4
1308	232	2	23	2	3	哈尔滨	1	1	1	4	2	2	2	2	2	3	1	10	2	2	20	7	2	30	6	20	5	10	1	1	2	5	1	1	1	1	1	1	1	1	1	1	1	1	1	1	1	1	1
1309	248	1	25	1	4	湖南长沙	1	1	1	3	3	1	1	2	2	8	-3	-3	8	-3	-3	8	-3	-3	8	0	3	0	1	1	2	6	1	1	1	1	1	1	1	1	1	1	1	1	1	1	3	3	3
1311	182	1	26	2	5	浙江杭州	1	1	2	2	2	2	1	2	2	3	2	45	2	1	30	2	1	10	1	20	2	30	3	2	1	2	2	2	2	1	1	2	1	1	1	1	1	1	2	1	5	5	4
1312	289	1	26	2	5	河北	1	2	2	3	6	3	3	2	2	4	1	3	1	0	30	2	0	30	4	0	1	30	1	2	1	4	3	3	3	3	2	2	2	3	3	3	2	2	2	2	5	3	4
1313	205	2	22	1	2	山东潍坊	2	1	2	3	2	2	2	2	2	8	-3	-3	8	-3	-3	8	-3	-3	8	0	3	0	1	2	1	3	2	1	1	1	1	1	1	1	1	1	1	1	1	1	5	5	5
1315	224	1	22	2	3	山西太原	1	2	1	5	4	4	1	2	2	5	1	0	5	0	45	5	0	30	2	0	1	0	1	1	2	6	1	1	1	1	1	1	1	1	1	1	1	1	1	1	1	2	1
1316	250	2	22	1	3	浙江宁波	1	2	2	3	3	3	3	2	2	8	-3	-3	8	-3	-3	2	1	0	8	0	8	0	1	2	4	3	3	2	2	1	1	1	1	1	1	2	2	1	1	1	1	1	1
1317	349	2	25	2	3	上海大学	1	1	2	3	2	1	1	2	2	2	2	0	2	2	0	7	0	30	4	0	3	0	1	1	1	4	1	2	4	1	4	4	4	2	3	2	1	2	2	2	3	3	2
1319	315	2	23	3	4	河北石家庄	1	2	1	3	3	3	2	1	1	2	1	60	2	1	60	2	1	30	1	18	1	0	1	2	1	3	2	2	2	2	2	2	2	2	1	2	1	1	1	1	5	5	5
1320	159	1	23	1	3	山东济南	1	1	1	2	2	2	3	1	1	2	1	1	1	1	1	5	1	5	5	4	15	5	3	2	3	4	3	2	3	4	2	3	3	3	2	1	2	3	2	2	4	5	5
1321	369	1	25	2	3	山东济南	2	1	1	3	3	3	2	2	2	2	2	0	2	1	0	7	0	30	5	0	7	0	1	2	2	5	2	2	2	1	3	1	3	1	1	1	1	1	1	1	2	1	1
1322	251	1	24	3	3	北京市	1	1	2	3	2	2	1	2	1	3	2	20	2	3	30	2	1	10	8	30	4	30	2	2	2	2	2	3	3	3	2	3	3	2	2	2	1	2	2	2	5	4	3
1323	343	1	22	2	2	河北邢台	1	1	1	2	3	3	2	2	2	3	0	45	2	1	20	6	0	50	0	0	1	39	1	1	1	4	1	1	2	1	1	1	1	1	1	1	2	1	1	2	1	1	2
1326	370	1	21	2	3	广东广州	1	1	1	3	4	4	1	2	2	2	1	20	1	2	0	7	2	0	6	0	12	0	5	1	7	4	1	1	1	1	1	1	1	1	1	1	1	1	1	1	1	1	1
1327	183	1	20	2	2	山东青岛	1	2	1	3	4	4	1	2	2	2	1	30	2	1	0	5	0	30	6	0	8	0	3	1	2	4	1	1	1	1	1	1	1	1	1	1	1	1	1	1	1	1	1
1328	333	2	26	1	2	山西太原	1	1	1	2	4	4	1	1	1	8	-3	-3	2	1	0	1	1	30	6	0	4	30	2	1	1	3	1	2	2	4	4	1	1	1	1	1	3	1	4	3	5	1	5
1329	263	2	25	2	1	黑龙江大庆	2	2	2	3	4	2	1	2	2	1	2	40	4	0	30	6	10	25	4	50	9	12	1	1	1	5	1	1	1	1	4	1	1	1	1	1	1	1	1	1	4	3	2
1330	269	1	23	2	3	山东临沂	1	1	2	2	2	2	3	2	2	3	2	11	3	3	50	3	1	1	1	8	10	1	6	3	7	6	4	2	1	1	4	1	1	1	1	1	2	1	1	2	4	3	4
1332	167	1	20	2	1	湖南长沙	2	2	2	3	2	3	2	2	2	8	-3	-3	8	-3	-3	5	2	2	8	30	8	30	5	3	5	4	4	4	4	1	3	3	3	3	2	3	3	3	3	3	4	4	4
1333	344	1	19	2	2	广东佛山	1	1	2	3	1	2	3	2	2	1	1	0	2	2	0	3	1	0	4	0	4	0	1	1	2	6	1	2	1	1	1	1	1	1	1	1	1	1	2	1	1	1	1
1334	223	2	20	1	2	云南昆明	2	2	2	1	5	6	4	1	1	5	1	30	5	1	25	-2	1	34	1	36	1	25	3	3	2	2	2	3	2	2	3	4	3	3	3	2	2	3	3	4	3	2	3
1336	413	1	23	1	3	山东济南	1	1	1	3	5	5	1	1	1	7	1	30	7	1	30	7	1	30	1	30	3	0	1	2	1	4	1	1	3	1	1	1	1	1	1	1	1	2	1	2	5	2	5
1338	249	1	25	1	3	山东	1	2	1	4	4	4	1	2	2	2	1	10	3	1	30	3	0	30	2	30	5	30	1	1	1	4	2	2	2	2	2	2	3	3	2	2	1	2	2	2	4	4	5
1339	275	1	23	1	3	江苏南京	1	1	1	4	5	4	1	2	2	2	0	42	2	0	31	4	0	31	8	21	6	12	1	2	3	5	2	2	2	2	2	1	1	2	1	1	1	1	1	1	1	1	1
1340	181	1	23	2	2	河南洛阳	1	2	1	3	3	2	1	2	2	4	1	1	4	1	0	5	0	30	7	0	7	0	2	2	2	4	3	2	2	2	2	2	3	3	3	2	2	2	1	2	4	3	3
1341	264	1	23	2	3	山东烟台	1	1	1	3	5	4	1	2	2	6	0	45	6	0	49	3	0	50	0	35	1	20	1	2	2	6	2	2	3	1	1	2	2	1	1	2	2	1	1	2	2	2	1
1342	218	2	23	1	2	山东青岛	1	1	1	5	5	5	1	2	2	2	1	30	4	1	0	1	2	10	8	0	8	0	1	2	1	3	2	4	3	3	2	2	2	3	4	2	1	3	2	3	5	5	5
1343	186	1	24	3	2	四川	2	1	1	5	5	4	1	2	2	1	1	0	1	1	0	2	1	30	4	30	4	30	1	1	1	5	1	1	2	1	1	2	2	1	1	2	1	1	1	1	5	4	5
1344	381	1	26	3	3	河南省郑州市	1	2	1	3	3	2	2	2	2	2	0	30	4	1	20	7	1	0	3	0	0	40	3	2	4	5	1	1	2	1	1	1	2	2	1	1	2	1	1	1	1	1	1
1345	270	1	23	2	2	河北张家口	1	2	2	3	2	2	1	2	2	3	2	16	2	3	2	7	2	1	2	5	3	15	2	1	2	4	1	1	1	1	2	1	1	1	1	1	1	1	1	1	4	5	4
1346	168	2	22	3	3	山东济南	1	1	1	3	4	3	2	2	2	4	1	20	4	2	10	3	1	20	1	20	1	10	4	3	4	2	2	4	3	3	4	2	3	3	3	2	2	2	3	3	4	4	4
1348	151	1	24	2	3	山东济南	1	1	2	3	3	3	1	2	2	4	2	50	4	3	20	3	3	20	8	0	3	0	1	1	3	4	1	1	1	1	1	2	1	1	1	1	1	1	1	1	1	1	1
1349	399	1	22	1	2	湖南长沙	1	2	2	2	1	2	3	2	2	8	-3	-3	1	1	2	4	1	3	8	5	10	12	2	2	2	5	1	1	1	1	1	2	3	1	1	1	2	1	1	2	4	3	3
1350	270	1	19	1	1	山东潍坊	1	1	2	3	2	2	1	2	2	8	-3	-3	8	-3	-3	8	-3	-3	5	30	4	30	1	1	2	5	1	1	1	1	1	1	1	1	1	1	1	1	1	1	1	1	1
1352	305	1	23	1	2	湖北武汉	2	1	1	3	3	3	2	2	2	3	0	30	3	0	30	3	0	0	6	0	0	0	2	1	1	4	1	1	1	1	2	1	1	1	1	1	2	1	1	1	1	1	1
1353	298	1	22	2	2	山东济南	1	1	1	3	3	2	1	2	2	5	3	30	4	2	30	5	4	20	5	10	2	10	1	3	2	5	3	2	3	1	1	1	1	1	2	1	1	1	1	1	1	2	1
1354	288	2	24	1	3	江苏南京	1	1	1	2	3	2	2	1	2	2	2	10	2	1	0	5	1	0	2	0	4	0	2	2	2	4	3	3	4	2	3	3	3	2	2	4	1	2	2	2	4	5	4
1355	160	2	22	2	2	山东济南	1	1	1	1	4	5	1	2	2	3	1	25	4	1	10	3	1	3	5	25	2	5	3	3	3	2	3	3	2	1	2	3	1	1	1	1	1	1	1	1	3	3	3
1356	294	2	28	1	5	四川成都	1	2	1	4	5	4	1	2	2	3	1	30	2	2	0	3	2	10	8	0	2	0	1	2	1	4	2	1	2	1	1	1	1	1	1	1	1	1	1	1	1	3	3
1357	170	2	21	3	3	福建福州	1	1	1	3	2	2	2	2	2	1	2	0	1	3	1	2	1	0	8	0	8	0	4	1	4	3	2	2	1	1	1	1	1	1	1	1	2	1	1	3	3	3	4
1358	301	2	30	2	2	江苏省苏州	1	1	1	3	4	4	4	1	1	4	2	30	4	1	30	4	1	0	48	0	5	0	3	2	3	3	3	3	3	2	3	2	2	3	3	3	2	3	2	2	4	4	3
1359	350	1	26	2	4	山东烟台	1	1	1	3	3	3	2	2	2	4	2	20	2	2	4	3	2	2	8	4	4	2	1	2	2	3	3	3	3	3	3	3	3	3	2	1	1	1	1	1	4	3	3
1360	262	2	23	1	3	山东省淄博市	1	2	2	3	3	2	3	1	1	8	-3	-3	8	-3	-3	8	-3	-3	10	0	10	0	2	3	1	2	3	3	3	2	3	4	1	3	3	3	4	1	3	4	5	5	5
1361	232	2	23	1	2	北京	1	1	1	3	2	1	1	2	2	1	1	1	1	1	1	1	1	6	6	6	8	8	1	1	3	2	3	2	3	2	3	2	4	3	3	2	2	2	2	2	5	4	1
1362	238	2	22	1	3	江苏无锡	1	1	1	3	4	4	1	2	2	8	-3	-3	8	-3	-3	7	1	20	3	30	6	0	2	2	2	3	3	4	3	3	4	3	2	2	3	3	3	1	3	2	5	4	5
1363	311	1	25	2	4	福建莆田	1	1	2	3	2	1	2	2	2	3	1	30	5	2	0	6	0	30	5	0	8	0	3	2	2	3	1	1	1	1	1	1	1	1	1	1	2	1	1	1	1	1	1
1364	262	1	26	1	2	河南郑州	1	2	1	3	4	4	1	2	2	3	1	10	2	3	20	2	3	2	1	1	1	10	3	2	2	3	1	1	3	1	1	1	1	1	1	1	1	1	1	1	4	3	4
1365	259	1	23	2	3	辽宁朝阳	1	1	2	1	3	2	7	1	2	2	1	20	2	0	30	3	2	0	5	0	3	20	3	2	2	3	3	2	2	1	1	1	4	2	2	2	3	1	3	3	4	4	3
1366	327	1	21	3	3	江西省	1	2	1	3	3	3	2	2	2	8	-3	-3	3	1	0	7	1	30	4	0	3	0	3	2	3	4	1	2	2	1	1	1	1	1	1	1	1	1	1	1	1	1	1
1367	229	2	20	2	2	河北	1	2	2	3	2	1	3	1	2	3	2	10	3	1	5	2	1	10	2	10	3	5	1	2	3	2	3	2	3	3	3	3	3	4	3	2	3	2	3	3	3	4	5
1368	172	1	22	1	2	广东广州	1	2	1	2	3	3	2	2	2	3	2	0	2	1	0	2	0	30	5	0	5	0	3	2	3	5	3	2	3	3	2	3	2	3	4	3	3	3	2	2	5	4	5
1370	266	2	22	2	3	山东青岛	1	1	1	4	4	3	2	2	2	2	1	30	4	1	45	6	1	10	3	30	4	50	1	1	3	6	1	1	3	1	1	2	3	1	1	1	2	1	1	1	2	1	1
1372	255	1	22	4	3	河北石家庄	2	2	2	2	2	1	2	1	2	7	0	30	3	0	3	8	-3	-3	9	0	5	0	2	2	2	5	1	1	2	1	2	2	1	1	2	2	1	1	1	1	3	3	3
1373	297	1	23	4	5	山东青岛	1	1	1	3	4	3	3	2	2	2	3	21	2	4	30	2	1	20	8	20	10	20	2	2	1	4	2	2	3	1	1	1	3	4	2	3	3	1	3	2	3	1	1
1374	218	1	22	1	3	北京	1	1	1	3	3	3	2	2	2	4	1	1	4	1	1	6	0	0	5	0	1	0	3	3	3	3	2	4	3	1	3	1	1	1	2	2	3	3	2	2	3	3	4
1375	219	1	22	1	3	北京	1	1	1	3	3	3	2	2	2	4	1	1	4	1	1	6	0	0	5	0	1	0	3	3	3	3	2	4	3	1	3	1	1	1	2	2	3	3	2	2	3	3	4
1376	218	1	22	1	3	北京	1	1	1	3	3	3	2	2	2	4	1	1	4	1	1	6	0	0	5	0	1	0	3	3	3	3	2	4	3	1	3	1	1	1	2	2	3	3	2	2	3	3	4
1377	218	1	22	1	3	北京	1	1	1	3	3	3	2	2	2	4	1	1	4	1	1	6	0	0	5	0	1	0	3	3	3	3	2	4	3	1	3	1	1	1	2	2	3	3	2	2	3	3	4
1378	219	1	22	1	3	北京	1	1	1	3	3	3	2	2	2	4	1	1	4	1	1	6	0	0	5	0	1	0	3	3	3	3	2	4	3	1	3	1	1	1	2	2	3	3	2	2	3	3	4
1379	219	1	22	1	3	北京	1	1	1	3	3	3	2	2	2	4	1	1	4	1	1	6	0	0	5	0	1	0	3	3	3	3	2	4	3	1	3	1	1	1	2	2	3	3	2	2	3	3	4
1380	304	1	23	1	2	山东济南	1	1	1	4	4	3	1	2	2	2	1	30	2	2	0	2	2	0	5	0	6	0	2	2	1	3	2	2	3	1	1	1	1	1	1	1	2	1	1	1	4	4	4
1381	219	1	22	1	3	北京	1	1	1	3	3	3	2	2	2	4	1	1	4	1	1	6	0	0	5	0	1	0	3	3	3	3	2	4	3	1	3	1	1	1	2	2	3	3	2	2	3	3	4
1382	219	1	22	1	3	北京	1	1	1	3	3	3	2	2	2	4	1	1	4	1	1	6	0	0	5	0	1	0	3	3	3	3	2	4	3	1	3	1	1	1	2	2	3	3	2	2	3	3	4
1383	219	1	22	1	3	北京	1	1	1	3	3	3	2	2	2	4	1	1	4	1	1	6	0	0	5	0	1	0	3	3	3	3	2	4	3	1	3	1	1	1	2	2	3	3	2	2	3	3	4
1384	219	1	22	1	3	北京	1	1	1	3	3	3	2	2	2	4	1	1	4	1	1	6	0	0	5	0	1	0	3	3	3	3	2	4	3	1	3	1	1	1	2	2	3	3	2	2	3	3	4
1385	219	1	22	1	3	北京	1	1	1	3	3	3	2	2	2	4	1	1	4	1	1	6	0	0	5	0	1	0	3	3	3	3	2	4	3	1	3	1	1	1	2	2	3	3	2	2	3	3	4
1386	220	1	22	1	3	北京	1	1	1	3	3	3	2	2	2	4	1	1	4	1	1	6	0	0	5	0	1	0	3	3	3	3	2	4	3	1	3	1	1	1	2	2	3	3	2	2	3	3	4
1387	205	1	25	2	3	广东深圳	1	2	1	3	4	3	1	2	2	3	2	30	2	1	30	2	0	45	1	10	1	10	3	2	3	4	2	2	2	1	3	1	3	1	1	2	3	3	2	2	4	3	4
1388	325	2	25	4	3	陕西榆林	2	2	1	3	1	1	1	2	2	1	1	60	1	1	0	2	1	0	5	0	6	0	1	2	3	5	2	1	1	1	1	1	1	1	1	1	2	1	1	1	1	5	1
1389	346	1	23	1	3	福建厦门	1	1	1	4	5	5	3	1	1	3	1	30	4	1	0	3	1	0	5	20	5	0	1	1	2	4	3	2	2	2	2	2	2	3	1	2	2	1	1	1	3	3	2
1390	232	2	32	2	2	山东	1	1	1	4	4	5	1	2	2	2	2	30	2	2	38	1	2	20	2	20	1	20	1	2	1	4	1	1	2	1	1	1	1	1	1	1	1	1	1	1	1	1	1
1391	223	1	20	2	2	四川	1	1	2	3	3	4	2	2	2	8	-3	-3	3	1	30	3	1	0	6	0	10	0	2	1	2	5	1	1	1	1	1	1	1	1	1	1	2	1	1	1	1	1	1
1392	176	1	23	2	2	甘肃	1	2	1	3	5	5	1	2	2	4	2	1	4	3	1	3	5	4	8	1	8	7	4	3	4	3	3	3	3	3	3	3	2	2	2	3	3	3	3	2	4	3	4
1393	271	1	21	2	2	广东深圳	1	2	1	3	3	5	3	1	2	4	0	30	5	1	0	7	0	30	8	0	4	0	2	2	2	4	2	2	2	1	1	1	1	2	1	2	2	1	1	2	4	5	3
1394	205	1	20	3	3	河南郑州	1	2	2	2	1	1	1	2	2	8	-3	-3	8	-3	-3	8	-3	-3	8	0	1	0	1	1	2	5	1	1	1	1	1	1	1	1	1	1	1	1	1	1	2	1	1
1395	331	1	22	2	4	山东日照	1	2	2	1	1	2	4	2	2	2	1	0	1	1	0	6	2	30	8	50	12	30	6	3	7	6	4	1	1	1	2	1	1	1	1	1	3	1	4	4	5	4	1
1396	251	2	20	1	3	上海	1	1	1	3	4	4	1	2	2	5	1	0	5	1	0	7	2	30	8	0	10	0	1	1	1	5	1	1	1	1	1	1	1	1	1	1	1	1	1	1	1	1	1
1397	196	1	22	2	3	山西财经大学	1	2	2	3	1	1	7	2	2	4	1	1	3	1	1	3	1	0	1	2	20	5	1	3	1	4	2	2	2	2	2	1	3	1	1	2	2	2	1	1	4	3	3
1398	248	1	21	2	2	浙江杭州	1	1	1	4	5	4	1	2	2	5	1	30	5	1	0	7	0	30	7	0	8	0	2	1	2	5	1	1	1	1	1	1	1	1	1	1	1	1	1	1	1	1	1
1399	437	1	23	2	3	山西太原	1	2	2	3	3	5	1	2	2	3	0	10	2	1	0	6	0	40	6	30	8	0	1	1	2	6	2	1	1	1	1	2	1	2	1	2	2	1	2	2	2	2	1
1400	227	1	22	2	3	山东青岛	1	1	2	3	2	1	2	2	2	2	1	10	3	2	10	6	1	30	3	30	6	40	1	1	1	4	2	2	1	1	1	1	1	1	1	2	2	1	1	1	1	1	1
1401	286	1	25	2	3	江苏南京	1	1	1	3	3	3	2	2	2	3	1	0	3	1	0	2	1	0	20	0	10	0	3	2	4	5	3	2	2	1	1	2	2	2	1	1	2	1	1	1	4	2	4
1402	209	1	23	1	2	山东济南	1	2	1	3	4	3	2	2	2	3	2	30	3	2	30	3	2	30	1	1	1	1	3	3	3	3	3	3	2	1	1	1	1	1	1	1	1	1	1	1	1	4	2
1404	361	2	24	1	1	广东广州	1	1	1	4	5	5	1	2	2	1	2	0	3	2	0	7	2	0	8	0	8	0	1	1	3	6	2	1	1	1	1	2	1	1	1	2	2	1	1	1	4	4	1
1405	317	1	22	2	3	江西南昌	1	2	1	3	3	2	3	2	2	4	1	20	3	1	0	7	0	30	4	0	7	4	3	2	3	4	1	1	1	1	1	1	1	1	1	1	1	1	1	1	2	1	2
1406	264	2	23	2	4	浙江杭州	1	1	1	4	4	4	1	2	2	2	0	20	1	0	25	2	0	30	4	0	2	0	1	2	3	5	1	1	2	1	1	1	1	2	1	1	2	1	1	1	1	1	2
1407	201	1	22	1	3	重庆市涪陵区	1	2	1	3	2	2	1	2	2	2	0	40	2	0	50	3	0	30	2	0	1	0	1	1	2	3	2	3	2	3	3	3	2	3	3	4	2	2	2	2	4	5	3
1408	342	2	19	3	2	广东广州	1	2	1	3	3	3	2	2	2	4	0	50	5	0	30	7	1	0	7	30	8	30	3	2	2	4	1	3	1	1	1	1	1	3	1	3	3	1	2	2	2	1	1
1409	184	1	21	2	2	河南开封	1	2	1	3	3	3	1	2	2	3	1	0	3	1	0	5	2	0	5	0	5	10	1	1	3	5	2	1	1	1	1	1	2	2	1	2	2	1	1	2	4	4	4
1410	313	2	24	2	3	北京	1	1	1	3	4	5	1	2	2	3	2	3	2	1	0	5	2	5	6	0	10	0	2	1	1	3	2	1	1	1	1	2	1	1	1	1	1	1	1	1	1	3	1
1411	407	1	28	3	3	陕西省榆林市	1	2	2	3	2	1	2	2	2	2	21	20	1	2	30	2	3	45	1	35	3	36	1	3	1	3	3	1	2	1	1	1	1	2	1	1	2	1	1	1	1	1	1
1412	197	1	22	1	3	山东临沂	1	2	2	3	2	1	3	2	1	5	1	30	4	2	38	3	3	1	2	1	1	1	1	2	2	3	3	2	2	2	3	3	2	2	2	3	2	3	3	2	3	2	4
1413	409	1	23	4	3	江苏省苏州	1	1	1	3	2	3	1	2	2	3	3	20	3	2	0	7	7	0	2	0	5	0	2	1	2	5	1	1	2	1	1	1	1	1	1	1	1	1	1	1	1	1	1
1414	253	1	28	1	4	山东	1	1	1	5	4	4	1	1	1	3	5	3	2	5	3	3	3	2	3	2	3	1	5	2	3	3	3	4	4	4	4	4	4	4	4	4	1	4	4	4	5	5	5
1415	324	1	20	2	3	辽宁锦州	1	1	1	3	4	4	3	2	2	5	1	38	2	1	10	1	0	45	7	40	1	17	2	2	1	4	1	1	1	1	1	1	1	1	1	1	1	1	1	1	1	1	1
1416	432	1	22	1	2	广州清远	1	2	2	3	2	1	2	2	2	3	1	38	2	2	0	7	3	0	7	0	8	0	3	2	3	5	1	1	1	1	1	1	1	1	1	1	1	1	1	1	1	1	1
1417	320	1	22	2	3	山东省济宁市	2	2	1	3	3	2	2	2	2	3	2	0	3	1	0	5	1	0	3	0	5	0	2	2	2	4	4	3	3	1	1	2	3	1	2	1	2	1	2	3	2	1	2
1418	260	1	20	2	3	湖北襄阳	1	1	1	3	4	3	2	2	2	2	1	0	3	2	0	7	1	0	10	0	10	0	2	1	3	5	1	1	1	1	1	1	1	1	1	1	1	1	1	1	1	1	1
1419	294	2	24	4	2	山东烟台	1	1	1	3	3	3	1	2	2	2	3	20	2	4	23	4	5	29	3	7	4	0	2	1	1	2	1	1	1	1	1	1	1	1	1	1	1	1	1	1	1	1	1
1420	322	1	22	1	2	山西省太原市	1	2	1	3	4	4	2	2	2	2	1	30	2	0	30	2	0	30	8	30	4	30	2	2	1	3	1	1	1	1	1	1	1	1	1	1	1	1	1	1	1	1	1
1421	332	2	23	2	3	江苏苏州	1	1	1	3	2	2	1	2	2	7	0	45	4	0	30	7	0	45	5	20	2	10	1	1	2	5	1	1	3	1	1	1	1	1	1	1	1	1	1	1	1	2	1
1422	358	2	25	2	3	安徽合肥	1	1	2	3	2	1	1	2	2	3	0	30	2	1	0	4	1	0	7	0	3	0	2	2	1	3	3	3	2	3	2	2	2	2	2	2	2	2	2	3	2	2	2
1423	200	2	25	1	5	山东省	1	1	2	2	2	2	3	2	1	2	1	1	3	6	5	6	5	5	6	4	6	6	3	2	4	5	3	3	4	3	4	2	3	2	4	2	3	3	4	2	3	4	4
1424	335	1	22	2	3	浙江省杭州市	1	1	1	3	4	3	1	2	2	3	2	0	5	1	30	7	1	30	8	0	3	0	2	1	2	5	1	1	2	1	1	1	1	1	1	1	1	1	1	1	1	1	1
1425	327	2	22	2	4	江西南昌	1	1	1	3	5	5	2	2	2	2	0	30	1	0	30	5	0	30	4	0	4	0	2	1	2	5	1	1	1	1	1	1	1	1	1	1	2	1	1	1	3	2	3
1426	266	2	22	1	3	江苏	2	1	1	3	3	3	5	2	2	4	1	0	3	30	0	7	2	0	7	0	10	0	2	2	3	4	2	2	1	1	1	1	1	1	1	1	1	1	1	1	2	1	1
1428	260	2	24	2	2	山东济南	1	1	1	4	5	4	1	2	2	5	1	0	7	2	0	7	0	30	5	30	2	0	1	1	1	5	1	1	1	1	1	1	1	1	1	1	1	1	1	1	1	2	1
1429	221	1	23	3	3	湖南长沙	1	1	1	3	3	3	2	1	1	3	1	20	4	0	35	5	0	30	4	20	5	45	2	3	3	6	3	1	4	3	4	3	3	3	4	2	2	1	3	2	4	5	4
1430	335	2	22	2	4	河北邢台	1	2	2	4	3	3	1	2	2	2	1	30	5	0	30	5	0	30	5	0	4	0	1	2	1	3	1	2	3	1	1	1	1	2	1	2	1	1	1	1	1	1	1
1431	240	1	22	1	4	山东青岛	1	1	1	3	4	4	2	2	2	2	1	20	1	0	30	3	1	30	6	30	8	30	4	2	3	3	2	2	2	1	2	2	1	1	2	2	2	2	3	2	3	2	3
1432	249	1	22	2	3	广东广州	1	2	1	4	5	3	2	2	2	2	1	30	1	0	45	7	0	30	7	30	10	0	4	1	4	5	1	1	3	1	1	1	3	1	1	1	2	1	1	1	1	1	1
1434	309	2	25	3	5	山西省	1	1	1	3	5	5	3	2	2	3	1	30	4	1	10	3	3	10	2	1	2	30	2	1	1	4	1	1	2	1	1	1	1	1	1	1	2	1	1	1	1	1	1
1435	230	1	25	3	4	山东大学	1	1	1	3	3	3	1	2	2	8	-3	-3	8	-3	-3	8	-3	-3	8	0	2	0	1	1	2	5	1	1	1	1	1	1	1	1	1	1	1	1	1	1	1	1	1
1436	284	1	26	3	5	菏泽	1	1	1	3	3	2	2	2	2	4	1	0	7	0	30	7	0	30	5	0	6	30	2	2	3	4	2	2	1	1	1	1	1	1	1	1	1	1	1	1	1	1	1
1437	216	2	25	1	3	广东深圳	1	1	1	5	5	5	1	2	2	6	0	45	6	2	0	6	2	2	2	2	2	5	1	2	6	5	1	1	1	1	1	1	1	1	1	1	1	1	1	1	5	5	4
1438	353	2	22	2	3	四川成都	1	1	1	4	5	4	2	2	2	3	1	0	4	1	0	7	2	0	3	0	3	0	1	3	1	4	3	1	2	1	1	1	3	1	2	1	2	1	1	2	3	4	2
1439	465	1	24	2	4	浙江杭州	1	1	1	3	3	3	3	1	1	8	-3	-3	8	-3	-3	4	2	20	7	30	12	50	4	2	3	3	3	3	1	1	1	1	3	1	1	1	3	1	2	2	3	1	2
1440	351	2	23	1	3	山东	1	1	2	3	3	3	1	2	2	2	0	15	2	0	30	2	0	30	8	0	2	0	1	2	1	5	3	3	1	1	1	1	1	2	1	1	2	1	1	2	3	2	1
1443	406	1	22	2	2	山东济宁	2	1	2	4	5	2	1	2	2	3	0	30	2	1	20	4	2	30	8	0	4	0	1	2	1	4	1	1	1	1	1	1	1	1	1	1	1	1	1	1	1	1	1
1444	316	2	28	2	3	山东济南	1	1	1	5	5	4	1	2	2	4	2	30	4	1	30	5	1	20	2	20	5	30	2	3	2	4	3	3	4	3	1	1	4	3	2	2	1	2	2	3	5	4	4
1445	271	1	21	1	2	山东曲阜	1	2	2	2	4	3	1	2	2	1	1	30	2	2	0	2	3	20	5	0	6	0	1	2	2	3	2	2	3	3	3	2	2	3	3	3	1	1	2	3	3	5	5
1446	216	1	25	2	3	山西运城	1	2	1	3	2	2	1	2	2	3	1	0	2	1	0	2	1	0	30	0	15	0	2	1	2	4	1	1	2	1	2	2	1	1	1	1	1	1	1	2	3	3	3
1447	298	1	20	4	2	广东省广州市	1	2	2	2	2	3	4	2	2	3	1	30	2	2	10	3	1	5	4	20	5	35	3	2	2	3	2	4	1	1	1	1	1	1	1	3	2	1	1	2	2	3	4
1448	297	2	23	1	2	江苏苏州	1	1	1	4	5	4	1	2	2	1	1	0	1	1	0	3	1	0	8	0	4	0	2	2	2	5	1	1	2	1	1	1	2	1	1	1	1	1	1	1	2	3	1
1449	363	2	29	2	2	山东青岛	1	1	1	4	1	2	2	1	2	5	2	30	3	1	20	6	10	15	6	7	4	5	2	3	1	4	1	1	4	1	1	1	1	3	1	1	1	1	1	1	4	4	3
1450	284	1	23	2	4	河北雄安新区	2	1	1	3	2	2	1	2	2	3	2	0	2	1	0	7	1	0	10	0	3	0	2	3	2	4	3	3	3	2	1	1	1	3	1	1	2	1	1	1	1	1	1
1451	346	1	26	2	5	湖北武汉	1	1	1	3	4	2	1	2	2	2	1	2	3	1	30	5	1	2	10	0	7	0	2	2	1	3	3	2	2	1	1	1	1	1	3	1	1	1	1	1	4	3	3
1452	225	2	21	2	3	山东青岛	1	1	1	4	5	5	2	2	2	5	1	30	5	1	30	5	2	0	3	0	3	0	2	2	1	4	1	1	1	1	1	1	1	1	1	1	1	1	1	1	1	1	1
1453	367	1	26	2	4	杭州市	1	2	1	3	3	2	3	2	2	5	1	20	7	2	0	7	0	20	5	0	2	0	2	1	1	3	1	1	1	1	4	1	4	1	1	1	1	1	1	1	1	1	1
1454	375	1	29	3	5	吉林吉林	2	1	1	1	5	2	4	1	1	8	-3	-3	8	-3	-3	7	1	20	6	0	12	30	2	4	8	2	3	3	2	1	1	1	1	3	1	3	3	1	3	3	4	1	1
1455	230	1	32	4	5	安徽合肥	2	1	1	4	4	5	1	2	2	4	2	0	4	2	0	3	1	0	5	0	40	0	2	3	6	4	2	1	2	1	4	1	1	2	2	2	2	1	3	2	3	4	4
1456	473	1	23	2	3	山东	1	1	1	5	5	6	1	2	2	4	1	15	3	2	30	3	1	10	5	10	1	20	2	2	6	5	3	3	3	2	3	3	3	1	1	1	1	1	1	1	1	1	1
1457	369	1	23	2	2	广东深圳	1	1	1	4	3	3	1	2	2	3	1	15	2	1	10	4	0	15	3	10	5	10	1	2	2	5	2	2	3	1	1	1	1	2	1	1	1	1	1	1	1	1	1
1458	353	2	26	1	4	山东济南	1	1	1	3	2	2	3	1	2	3	1	30	1	1	10	1	1	20	7	30	5	30	2	3	2	3	3	3	2	1	1	1	3	2	1	1	3	1	2	3	4	4	5
1460	282	2	21	1	3	重庆	1	2	1	3	1	1	3	2	2	2	3	30	4	3	0	7	5	30	8	0	10	0	1	1	2	4	1	1	1	1	1	1	1	1	1	1	1	1	1	2	3	2	4
1462	269	2	22	2	3	江西南昌	2	1	1	3	3	3	3	2	2	3	1	0	2	1	0	5	2	0	12	0	6	0	1	2	3	4	2	3	2	2	2	2	2	2	2	1	2	1	1	1	3	2	3
1463	336	1	25	2	3	山东济南	1	1	1	3	3	3	2	2	2	2	2	30	3	1	30	5	1	50	6	30	3	30	1	2	2	5	3	3	3	1	1	3	1	1	1	3	2	1	1	1	1	2	1
1464	417	2	18	4	1	湖南岳阳	1	2	2	3	3	2	3	2	2	8	-3	-3	8	-3	-3	7	1	30	6	0	6	0	3	2	1	3	3	3	1	1	2	3	2	1	1	2	3	1	3	3	3	2	5
1465	265	2	18	4	2	贵州铜仁	1	2	1	3	2	2	1	2	2	8	-3	-3	8	-3	-3	7	2	0	3	0	5	0	3	1	3	5	1	1	1	1	1	1	1	1	1	1	1	1	1	1	1	1	1
1466	476	1	20	2	2	山东济南	1	1	2	2	1	1	4	2	2	8	-3	-3	7	1	0	7	1	0	12	0	15	0	6	3	2	1	4	1	1	1	4	1	1	1	3	4	4	1	4	4	1	1	3
1467	501	2	21	1	3	山东济南	1	1	1	3	3	2	4	1	2	8	-3	-3	8	-3	-3	7	0	30	8	0	8	0	3	4	2	4	4	1	1	1	3	3	1	3	1	1	2	1	1	2	3	2	3
1468	348	1	20	2	2	重庆巴南	1	1	2	3	1	1	1	2	2	3	1	30	3	2	10	2	1	30	8	30	3	40	2	1	5	5	2	1	1	1	1	1	1	1	1	1	1	1	1	1	1	1	1
1469	280	2	25	1	3	贵州	2	2	2	2	2	2	2	2	2	2	1	3	2	1	4	2	2	0	3	0	5	50	3	2	3	3	3	3	3	3	2	2	3	3	3	2	2	2	2	2	2	3	3
1470	514	2	22	1	3	福建厦门	1	1	2	2	2	2	2	1	2	8	-3	-3	3	0	30	2	1	0	9	0	10	30	4	2	3	3	3	3	3	1	1	1	3	1	1	1	3	1	4	3	4	2	2
1472	394	2	22	2	3	山东济南	2	2	1	3	3	3	2	2	2	2	0	30	3	0	29	7	0	20	0	0	18	25	2	2	3	4	1	1	1	1	1	1	1	1	1	1	2	1	1	1	1	1	1
1473	317	2	24	1	3	吉林省四平市	1	1	1	3	4	4	7	2	2	2	1	0	1	2	0	5	0	40	8	0	4	0	1	1	1	4	1	2	1	1	2	1	1	3	1	2	1	1	2	1	1	2	1
1474	278	2	22	2	4	陕西西安	2	1	1	4	2	2	3	1	2	1	0	30	1	0	30	3	0	10	8	0	6	0	3	2	4	4	3	1	3	1	1	2	1	2	1	2	2	1	4	3	5	5	5
1475	338	1	24	1	2	广州	1	1	1	3	3	3	1	2	2	4	1	20	2	0	40	2	1	40	2	20	1	40	4	3	5	2	2	2	1	1	1	1	1	2	1	1	1	1	1	2	5	4	2
1476	274	1	22	2	2	山东济南	1	2	2	1	2	2	1	2	2	1	0	30	2	0	20	1	0	10	10	0	3	0	2	1	5	3	1	2	3	1	1	1	1	1	1	1	2	1	1	1	1	1	1
1478	371	2	23	2	3	江苏无锡	1	1	2	3	3	2	2	1	2	3	0	30	3	1	0	4	1	20	6	30	2	0	1	2	2	4	4	2	2	1	2	1	1	2	2	2	2	1	2	2	4	3	4
1479	346	1	27	2	3	山东济南	1	1	1	4	5	5	1	1	1	5	1	0	4	1	0	3	1	0	0	30	2	0	4	2	2	1	3	3	2	3	2	3	2	4	3	2	2	3	3	2	1	4	1
1481	336	1	22	2	4	湖北黄冈	1	2	2	3	2	2	1	2	2	1	0	20	3	0	30	7	2	30	6	0	5	30	1	1	1	4	1	2	1	1	1	1	1	1	1	1	2	1	1	1	2	1	1
1482	462	2	26	1	5	山东济南	1	1	1	3	3	3	3	2	2	2	0	20	7	0	30	7	0	60	6	0	3	0	1	1	2	5	1	1	3	1	4	1	1	1	1	1	2	1	1	2	2	1	1
1483	467	1	24	2	5	天津大学	1	1	1	4	3	3	1	2	2	1	2	0	1	3	0	5	0	40	5	0	2	0	1	1	1	5	1	1	1	1	1	1	1	1	1	1	1	1	1	1	1	1	1
1484	276	1	34	2	3	山东济南	1	2	2	2	2	2	2	2	2	3	2	1	3	2	7	7	2	5	19	5	20	5	4	2	3	4	3	1	1	1	2	1	1	1	1	1	2	1	1	2	1	2	1
1485	405	1	22	2	3	安徽省合肥市	1	2	2	3	2	1	1	2	2	2	1	0	1	1	0	4	0	30	0	0	4	0	2	1	2	5	1	1	2	1	1	1	1	1	1	2	1	1	1	2	1	2	1
1486	408	2	28	1	2	山东聊城	1	2	1	3	4	4	1	2	2	5	1	30	3	0	30	7	1	30	48	30	12	10	2	3	3	4	4	3	3	1	3	1	1	1	1	2	2	1	1	1	1	1	1
1487	362	2	22	1	3	广东广州	1	2	1	3	1	1	1	2	2	3	1	30	2	0	30	3	1	0	8	0	8	0	2	1	2	4	1	1	2	1	1	1	1	1	1	1	1	1	1	1	1	1	2
1488	462	2	24	1	4	陕西西安	1	1	1	3	3	2	3	1	1	8	-3	-3	8	-3	-3	7	1	0	7	0	1	0	5	1	2	2	1	1	1	2	1	4	2	4	4	1	4	1	4	4	5	5	5
1489	513	2	23	1	5	湖南长沙	1	2	2	3	3	2	7	1	2	2	0	30	8	-3	-3	7	0	50	10	0	14	0	3	1	3	5	1	3	2	1	2	1	1	1	1	1	2	1	1	1	3	1	3
1490	375	1	22	2	3	山东青岛	1	2	2	3	2	2	1	2	2	3	1	10	2	1	10	7	0	10	8	0	8	0	1	1	2	4	1	1	1	1	1	1	1	1	1	1	1	1	1	1	1	1	1
1491	497	1	21	2	3	重庆	1	1	2	2	2	2	2	2	2	2	2	0	5	2	0	7	1	0	5	0	2	0	2	2	2	5	3	1	1	1	4	1	1	2	1	1	2	1	1	1	2	1	1
1492	446	1	20	3	1	福建	1	1	1	3	5	5	6	1	1	8	-3	-3	2	1	0	5	1	0	8	0	1	0	2	4	3	3	2	1	1	1	1	1	1	1	1	2	2	1	2	2	3	1	1
1493	314	1	26	1	3	河北保定	1	1	1	3	5	5	1	2	2	4	2	2	1	1	2	3	2	8	2	2	5	2	4	2	4	4	3	3	3	3	4	3	2	3	3	3	3	3	3	2	3	3	4
1494	297	1	23	2	3	河北	1	2	2	2	1	1	3	2	2	2	1	20	1	1	20	3	2	30	3	30	2	30	1	2	2	5	3	3	2	2	2	3	3	3	2	4	2	2	2	2	4	4	4
1495	383	1	20	3	2	湖南株洲	1	2	1	3	2	3	1	2	2	8	-3	-3	1	2	0	7	1	2	8	2	11	2	4	2	5	4	1	1	1	1	1	2	3	1	1	2	2	1	2	2	1	1	2
1497	425	1	21	3	2	陕西	1	1	1	4	5	4	1	2	2	8	-3	-3	8	-3	-3	8	-3	-3	5	5	5	5	1	2	2	5	3	2	2	2	2	1	2	1	1	1	1	1	1	3	5	5	5
1498	339	2	24	1	3	天津	2	2	1	3	3	2	1	2	2	2	1	5	3	30	5	4	30	5	8	0	7	0	2	1	1	3	1	2	3	1	2	1	1	2	2	1	2	1	1	2	2	1	1
1499	367	1	24	1	1	湖北武汉	1	2	1	3	2	2	1	2	2	3	1	20	4	1	10	7	2	30	8	0	10	0	2	1	2	4	2	3	2	1	2	1	1	2	1	2	2	1	1	1	2	1	1
1500	508	2	23	2	5	山东青岛	1	2	2	3	3	3	2	2	2	2	0	30	1	1	0	7	1	0	6	0	6	0	2	1	2	5	1	1	1	1	1	1	1	2	1	1	1	1	1	2	2	1	1
1501	315	1	20	1	3	广东广州	1	2	1	3	3	2	1	2	2	3	1	0	2	1	0	7	3	30	7	0	2	15	3	2	4	5	1	1	1	1	1	1	1	1	1	1	1	1	1	1	1	1	1
1502	403	2	18	2	2	江西南昌	1	2	1	4	4	3	1	2	2	8	-3	-3	5	1	0	7	1	30	6	0	4	0	2	1	1	4	1	1	1	1	1	1	1	1	1	1	1	1	1	1	1	1	1
1503	410	2	21	2	2	南京	1	1	1	3	3	2	1	2	2	1	1	10	2	1	20	4	1	45	3	5	2	18	2	2	1	4	1	1	1	1	1	1	1	1	1	2	1	1	1	1	1	3	1
1504	392	1	23	3	3	山东青岛	1	1	1	4	5	5	1	2	2	4	0	30	3	0	20	5	0	20	5	30	6	0	1	2	1	5	1	1	2	1	1	1	1	1	1	1	1	1	1	1	1	1	1
1506	376	1	23	2	2	山东济南	1	1	1	3	2	2	2	2	2	8	-3	-3	2	0	20	2	0	15	8	0	3	0	1	1	2	4	2	2	2	1	2	1	1	2	1	2	2	1	2	2	1	2	1
1507	387	1	22	1	4	山东烟台	1	1	2	3	2	3	1	2	2	3	1	30	2	0	40	7	2	26	7	35	525	35	2	2	2	4	2	1	2	1	1	1	1	1	1	1	2	1	1	1	1	1	1
1508	480	1	19	3	2	宁夏银川	1	2	2	3	3	2	3	2	2	2	1	30	7	2	0	5	0	30	6	20	7	0	3	3	3	4	4	4	2	4	1	2	2	4	3	4	4	1	4	3	4	3	3
1509	467	2	34	4	4	湖北武汉	1	1	1	5	4	2	1	2	2	5	1	15	3	1	5	2	1	1	3	8	1	9	2	2	2	4	1	1	1	1	1	1	1	1	1	1	1	1	1	1	1	1	1
1510	466	1	28	3	2	山东济南	1	1	1	5	4	3	1	2	2	3	1	5	2	1	5	2	1	1	3	7	4	1	1	3	3	3	1	1	1	1	1	1	1	1	1	1	1	1	1	1	1	1	1
1512	470	1	28	3	3	辽宁鞍山	1	1	1	5	5	3	1	2	2	4	1	5	2	1	5	3	1	1	1	1	8	8	2	3	2	5	1	1	1	1	2	1	1	1	1	1	1	1	1	1	1	1	1
1513	351	1	22	2	3	浙江杭州	1	1	1	4	5	5	1	2	2	3	1	0	1	0	30	5	1	20	8	40	10	50	2	1	3	5	1	1	1	2	1	1	1	1	1	1	1	1	2	2	1	2	1
1514	557	1	23	3	4	山东济南	1	1	1	3	5	4	2	2	2	8	-3	-3	4	0	30	7	0	40	8	40	8	0	2	2	2	5	2	2	3	1	1	1	1	1	1	1	2	1	1	1	2	1	1
1515	263	1	29	3	5	北京	1	1	1	5	6	6	1	2	2	5	3	0	5	3	0	5	3	0	6	0	8	0	1	2	1	3	2	1	1	1	1	1	1	1	1	1	2	1	1	1	1	1	1
1516	358	2	29	1	2	湖北武汉	1	1	2	3	1	2	1	2	2	4	1	30	3	0	40	4	2	10	8	300	6	40	3	1	2	4	3	3	4	1	1	2	2	4	2	3	3	1	2	2	2	3	2
1517	491	1	23	3	4	山东烟台	1	1	1	3	2	1	2	2	1	8	-3	-3	8	-3	-3	7	0	40	8	0	8	0	2	2	2	3	2	1	1	3	3	1	1	1	1	1	3	1	2	2	2	1	1
1518	326	2	21	2	3	海南海口	1	2	2	2	3	2	2	2	2	8	-3	-3	2	1	0	5	0	30	8	0	8	0	3	1	3	5	1	1	1	1	1	1	1	1	1	1	1	1	1	2	1	1	1
1519	446	2	23	2	2	天津	1	1	1	3	3	3	1	1	1	7	1	30	6	2	0	6	1	30	5	50	2	50	2	2	1	4	2	3	4	2	2	2	3	2	2	2	2	1	1	2	3	2	1
1520	419	1	21	2	3	郑州	1	1	1	3	3	3	1	2	2	5	2	30	3	1	20	7	1	0	3	30	8	0	2	2	1	4	1	1	1	1	1	1	1	1	1	1	1	1	1	1	1	1	1
1523	336	1	24	4	2	河北沧州	2	2	2	3	3	3	1	2	2	8	-3	-3	8	-3	-3	8	-3	-3	3	25	6	30	2	1	2	2	4	3	3	1	3	1	3	1	1	1	2	1	3	2	3	4	1
1524	470	2	21	1	2	黑龙江	1	1	1	4	3	3	1	2	2	2	2	20	3	1	30	5	1	10	5	30	4	30	1	2	1	4	1	1	4	1	1	1	1	1	1	1	1	1	1	1	1	2	1
1525	397	2	21	2	3	江苏南京	1	1	1	3	5	4	1	2	2	2	1	20	5	1	10	4	1	30	8	0	9	0	2	2	2	5	3	2	3	2	3	3	2	3	3	2	3	3	2	2	2	3	2
1526	645	2	21	1	4	湖南衡阳	1	2	2	2	2	1	1	2	2	8	-3	-3	4	0	30	7	1	0	10	0	10	0	4	2	5	5	3	3	1	1	1	2	2	3	1	3	3	1	4	3	3	1	1
1527	462	2	25	2	1	云南昆明	1	1	1	3	1	1	3	2	2	1	1	25	1	1	1	7	1	0	8	0	3	50	2	1	1	4	2	1	3	1	1	1	1	1	1	2	1	1	1	1	2	1	1
1528	505	2	26	2	5	北京	1	1	1	5	6	6	1	2	2	5	2	20	4	30	10	3	2	30	5	15	1	25	1	1	1	5	2	2	2	2	1	1	2	1	1	1	1	1	1	1	1	1	1
1529	555	1	20	2	3	湖南湘潭	1	2	2	3	2	1	1	2	2	4	0	30	4	0	30	7	0	20	6	0	3	0	2	1	3	5	1	3	1	1	3	1	3	1	1	3	2	1	1	2	3	2	3
1530	531	2	25	1	5	重庆重庆	1	1	1	3	3	2	2	2	2	3	1	0	4	1	0	5	2	0	5	0	6	0	1	1	1	3	2	2	1	1	1	1	1	2	1	1	1	1	1	1	1	1	1
1531	544	2	22	1	2	青岛	1	1	1	3	4	3	1	2	2	8	-3	-3	3	1	30	4	2	0	5	0	3	0	1	2	1	4	1	1	3	1	1	1	1	1	1	1	1	1	1	1	2	1	1
1532	186	1	21	1	3	广东东莞	1	1	1	3	3	2	1	2	2	8	-3	-3	8	-3	-3	8	-3	-3	8	0	24	0	3	3	4	3	2	2	2	1	1	2	1	1	1	4	2	1	4	2	5	4	4
1533	553	1	24	4	3	河南南阳	2	2	1	3	2	2	1	2	2	8	-3	-3	3	1	20	4	0	50	4	30	5	206	1	1	2	5	1	1	1	1	1	1	1	1	1	1	1	1	1	1	2	1	1
1535	523	2	21	1	3	江苏	1	2	1	3	2	3	1	2	2	1	1	0	1	1	0	3	0	10	5	0	7	0	1	2	1	4	3	3	3	1	3	1	3	1	1	3	2	1	3	2	2	1	2
1536	615	1	24	3	3	广东广州	1	1	1	3	4	4	3	2	2	3	3	30	2	2	20	2	2	24	2	0	1	5	3	2	3	4	3	3	3	3	3	3	3	2	3	2	2	2	3	2	4	4	3
1537	497	2	28	2	3	山东青岛	1	1	1	3	2	2	1	2	2	2	1	0	5	2	0	7	2	0	7	0	10	0	1	1	2	4	2	2	2	1	1	1	1	1	1	1	2	1	1	1	1	1	1
1538	459	2	22	1	3	北京	1	1	2	1	2	2	1	2	2	2	0	45	1	2	0	3	0	30	6	0	2	0	2	1	2	4	1	1	1	1	1	1	4	1	1	1	1	1	1	1	1	1	1
1539	462	1	21	2	3	陕西西安	1	2	1	3	2	2	2	2	2	3	1	0	5	1	30	6	0	30	6	30	5	30	1	2	2	5	3	3	1	1	3	1	1	1	1	1	2	1	1	1	2	1	1
1540	585	2	19	2	3	湖南衡阳	1	2	2	3	2	1	3	2	2	4	1	0	1	0	30	3	1	1	12	0	5	0	3	3	3	4	3	2	1	1	1	1	1	1	1	1	2	1	1	1	4	1	1
1541	469	1	23	2	4	天津	1	2	2	3	3	3	1	2	2	5	2	30	5	1	30	7	1	30	3	30	2	20	1	1	1	5	1	1	1	1	1	1	1	1	1	1	1	1	1	1	1	1	1
1542	655	1	26	2	2	北京朝阳区	1	2	1	3	5	5	1	2	2	3	5	19	2	5	33	3	6	13	8	36	36	25	1	2	2	5	1	1	3	1	1	1	1	1	1	1	2	1	1	1	1	1	1
1543	606	2	22	2	3	山西太原	1	1	2	3	3	2	2	2	2	3	0	45	2	1	0	7	0	20	8	0	4	20	2	1	1	3	1	1	2	1	1	1	1	2	1	2	2	1	2	1	1	1	1
1544	619	2	24	1	5	山东济南	2	2	1	3	5	5	1	2	2	2	0	30	5	1	0	5	0	40	4	0	10	0	3	1	3	5	1	1	1	1	1	1	1	1	1	1	1	1	1	1	1	1	1
1545	621	2	19	2	2	天津静海	1	1	1	3	3	3	1	2	2	6	1	30	7	0	20	7	0	10	6	30	5	20	2	1	2	5	3	2	2	1	1	1	2	1	1	1	1	1	1	1	2	1	1
1546	683	2	22	1	3	浙江宁波	1	2	1	3	3	2	2	2	2	2	1	0	2	1	0	7	0	20	6	0	2	0	2	1	1	3	1	2	2	1	3	1	1	1	1	1	2	1	3	3	3	1	1
1548	544	2	24	2	4	北京	1	1	1	4	5	4	1	2	2	2	1	20	3	2	10	7	1	0	5	30	6	10	1	2	1	4	1	2	1	1	1	1	1	1	1	1	2	1	1	1	1	2	1
1549	644	2	21	2	3	山东济南	1	2	1	3	5	4	1	2	2	2	0	30	3	0	30	5	0	40	3	0	1	0	2	1	2	5	1	1	2	1	1	1	1	1	1	1	1	1	1	1	1	1	1
1550	659	2	22	1	4	重庆	1	1	1	4	3	3	1	2	2	2	1	20	3	1	30	7	1	30	8	30	6	20	1	1	1	5	1	1	2	1	1	1	1	1	1	1	1	1	1	1	1	2	1
1552	811	1	22	2	2	辽宁沈阳	1	1	1	3	4	5	1	2	2	8	-3	-3	8	-3	-3	2	1	2	3	2	4	2	2	1	3	3	1	1	1	1	1	1	1	1	1	1	1	1	1	1	1	2	1
1553	688	1	23	1	2	济南	1	1	1	4	3	3	1	2	2	7	1	0	8	-3	-3	8	-3	-3	1	0	1	0	1	2	1	5	1	1	1	1	1	1	1	1	1	1	1	1	1	1	5	5	5
1554	316	1	23	2	4	山东	1	2	1	3	2	2	1	2	2	3	0	40	5	0	60	3	1	60	2	50	1	60	3	3	3	4	2	2	2	1	1	1	1	1	1	1	1	1	1	1	1	1	1
1555	823	2	22	1	2	广东东莞	1	1	1	3	5	5	1	2	2	7	0	30	7	0	30	7	0	30	8	0	3	0	1	1	2	6	1	1	1	1	1	1	1	1	1	1	1	1	1	1	1	1	1
1556	489	2	27	1	3	浙江杭州	1	1	1	3	6	5	1	2	2	8	-3	-3	2	1	20	7	1	30	3	10	2	20	1	2	2	3	3	2	1	1	1	1	1	2	1	2	2	1	1	1	1	1	1
1557	655	2	21	1	3	湖北武汉	1	2	1	2	3	1	4	2	2	2	0	30	3	1	15	5	0	20	10	30	12	30	3	2	2	3	1	2	1	4	2	2	2	1	3	2	2	1	2	4	4	3	1
1558	716	2	25	4	2	广东广州	1	2	2	2	2	3	3	2	2	8	-3	-3	3	0	40	5	0	30	5	30	6	20	4	4	4	3	3	4	3	1	2	3	2	2	3	3	3	1	2	2	3	1	1
1559	781	1	21	2	2	广西南宁	1	2	2	3	3	2	2	2	2	8	-3	-3	3	1	0	5	0	40	5	30	8	0	2	2	2	5	1	1	2	1	1	1	1	1	1	1	1	1	1	1	2	1	1
1560	366	2	21	1	3	重庆	1	2	2	3	1	1	6	1	2	4	2	0	2	1	0	7	5	0	14	0	14	0	3	2	2	4	2	1	1	1	1	1	1	3	1	1	1	1	3	2	3	4	4
1561	382	1	22	3	5	湖南	1	2	2	2	2	1	7	2	2	8	-3	-3	8	-3	-3	7	1	0	12	0	12	0	3	1	2	3	1	1	1	1	1	1	1	1	1	1	1	1	1	1	1	1	1
1562	1088	2	20	2	3	湖南邵阳	1	2	2	3	2	2	2	2	2	8	-3	-3	6	1	30	7	2	0	6	0	6	0	3	1	3	4	1	1	1	1	3	1	1	1	1	1	1	1	1	1	3	1	1
1563	529	2	26	1	3	河北省保定市	1	1	1	3	3	3	1	2	2	4	2	12	2	1	1	2	1	20	3	15	2	20	1	2	1	4	1	1	1	1	1	1	1	1	1	1	1	1	1	1	5	1	1
1564	428	2	23	2	2	山东菏泽	1	2	1	3	3	3	1	2	2	2	1	30	3	2	10	3	2	0	8	0	2	40	1	3	1	3	2	3	3	1	1	1	1	1	1	3	2	1	2	2	1	1	1
1565	273	1	19	2	1	山东济南	1	2	2	3	3	3	1	2	2	5	3	30	5	3	30	5	3	30	8	0	8	0	1	1	2	3	1	1	1	2	2	1	1	1	1	1	1	2	1	1	3	4	3
1566	372	1	27	1	3	广西南宁	1	2	2	3	3	3	3	2	2	3	1	0	2	1	0	5	2	0	8	0	32	0	3	2	2	4	3	3	3	1	1	1	1	2	1	2	3	1	1	1	4	4	3
1567	1093	2	24	4	3	黑龙江省	1	1	1	4	5	4	1	2	1	8	-3	-3	8	-3	-3	8	-3	-3	6	19	8	10	1	2	2	5	1	2	3	1	2	1	1	1	1	1	1	1	1	1	1	5	1
1568	445	2	27	1	3	青岛	1	1	1	3	4	4	1	2	2	8	-3	-3	3	2	30	7	2	0	8	0	10	0	2	3	2	5	1	1	3	1	3	1	1	1	1	1	1	1	1	1	1	2	1
1569	1161	1	23	1	3	山东烟台	1	1	2	3	1	1	3	1	1	2	1	20	3	0	30	5	1	30	5	50	5	20	1	2	1	2	3	3	3	1	4	1	1	2	1	1	2	1	1	1	4	3	2
1570	171	1	21	1	2	烟台	1	1	1	4	3	4	3	2	2	1	1	0	4	1	0	4	1	0	6	0	8	0	5	3	5	3	3	3	3	3	2	3	3	2	2	2	2	3	3	3	3	3	3
1571	556	1	22	3	4	湖南	2	1	1	3	3	3	4	1	1	8	-3	-3	8	-3	-3	5	1	0	10	30	10	30	3	3	4	4	4	1	1	1	1	1	1	1	3	1	3	3	1	2	5	1	1
1572	237	2	34	2	3	湖北	2	2	1	5	5	5	1	2	2	5	5	23	3	5	1	2	5	5	4	1	2	1	1	3	2	3	3	2	4	4	4	4	2	3	3	3	3	3	4	2	5	5	5
1573	1450	2	23	4	3	河北，石家庄	2	2	1	5	3	3	1	2	2	4	1	30	1	1	20	2	1	20	8	20	4	20	1	1	1	3	1	1	2	1	1	1	1	1	1	1	1	1	1	1	1	1	1
1574	766	2	22	3	4	山东日照	1	2	1	3	5	5	2	2	2	2	1	20	3	1	15	2	1	32	6	33	2	22	2	1	2	4	1	1	1	1	1	2	1	2	1	1	2	1	1	2	2	2	1
1575	1462	1	24	1	4	黑龙江哈尔滨	1	1	1	4	4	1	3	2	2	6	1	30	5	2	30	7	2	30	8	30	5	30	2	2	5	5	3	3	3	3	3	4	4	3	3	3	2	2	2	4	2	4	2
1577	1591	2	25	4	1	山东济南	1	1	1	3	3	3	2	2	2	2	1	20	2	1	30	2	2	10	8	0	5	0	1	3	2	4	3	4	4	1	1	1	1	2	1	1	2	1	4	2	2	3	5
1578	1160	2	24	2	3	山西太原	1	1	1	3	4	4	1	2	2	3	1	20	3	1	20	2	1	30	7	20	3	50	1	2	1	4	3	2	1	1	1	1	1	1	1	2	2	1	1	1	1	1	1
1579	160	1	22	2	2	山东济南	1	1	1	3	2	2	2	2	2	3	1	20	2	1	0	1	1	0	1	0	1	0	4	2	2	3	1	3	3	2	3	2	4	1	2	2	2	3	3	3	5	5	5
1581	268	2	21	2	5	湖南长沙	2	2	1	3	3	3	1	2	2	2	1	0	2	1	0	3	1	30	5	30	5	30	2	3	3	5	3	1	1	1	3	2	2	3	3	2	3	1	3	3	4	4	4
1582	137	2	21	4	3	山东济南	1	1	1	4	3	3	1	2	2	8	-3	-3	8	-3	-3	8	-3	-3	2	30	2	30	1	4	3	5	1	1	1	1	1	1	1	4	4	4	2	1	1	3	3	3	3
1585	303	2	23	1	4	湖南长沙	2	2	1	3	3	3	1	2	2	2	1	0	2	2	0	7	0	30	8	0	8	0	1	3	1	3	4	1	1	1	1	1	1	1	1	1	3	1	1	2	1	1	1
1586	295	1	22	1	4	湖南湘潭	1	2	2	3	2	1	1	2	2	3	2	30	7	5	30	7	1	30	8	30	5	30	3	2	2	3	2	1	2	1	1	1	1	1	1	1	2	1	1	1	1	1	1
1587	183	2	23	2	2	湖南怀化	1	1	2	3	3	4	2	1	1	4	1	30	2	1	30	2	1	30	3	20	3	10	4	3	2	3	2	3	2	3	2	2	2	2	2	2	2	2	2	2	5	3	4
1588	195	2	20	2	4	湖南邵阳	1	1	2	3	2	2	1	2	2	1	2	30	1	1	30	7	3	30	6	30	2	30	1	2	1	4	1	2	1	1	2	3	1	2	2	2	3	1	2	2	1	2	1
1589	310	2	21	1	4	湖南衡阳	1	1	1	3	3	2	3	2	2	7	2	0	7	6	30	7	2	10	2	30	3	10	2	1	1	4	1	2	2	1	1	1	1	1	1	1	2	1	1	2	3	2	3
1590	480	2	23	1	4	湖南常德	2	2	2	4	2	3	2	2	2	7	1	0	1	1	0	7	4	0	2	0	8	0	1	1	1	4	1	2	2	1	1	3	1	2	3	1	2	1	1	2	3	3	5
1591	604	2	22	1	5	山西长治	2	2	1	3	2	2	2	2	2	2	0	0	8	-3	-3	2	0	30	8	0	8	0	3	2	4	6	3	1	1	1	1	1	1	1	1	1	2	1	3	1	5	1	1
1592	820	2	19	1	3	湖南株洲	1	2	2	2	4	3	4	1	1	8	-3	-3	7	3	30	4	2	30	5	30	5	30	2	2	3	4	3	3	1	3	1	1	4	2	3	3	3	1	3	2	5	5	5
1593	751	2	24	1	5	湖南湘潭	1	2	2	3	2	2	2	2	2	8	-3	-3	8	-3	-3	2	0	15	8	30	12	40	4	2	4	5	3	3	2	1	1	4	1	3	1	1	2	1	3	2	2	4	2
1594	504	2	23	1	4	湖南长沙	1	2	1	2	3	3	6	2	2	8	-3	-3	8	-3	-3	5	3	20	8	30	10	0	3	1	4	4	3	2	2	2	4	1	1	4	1	2	2	1	1	2	2	1	2
1595	537	1	23	1	5	湖南湘潭	1	1	1	3	5	4	1	2	2	5	2	0	5	2	0	5	1	0	3	0	3	0	3	2	3	4	1	1	1	1	1	1	1	1	1	1	2	1	1	3	1	1	2
1597	643	2	22	2	3	云南昆明	1	2	1	2	4	2	4	2	2	7	8	0	2	8	0	7	1	0	8	0	0	0	6	4	3	1	4	4	4	3	1	1	4	1	4	4	4	2	2	2	4	5	1
1598	277	2	21	3	4	湖南湘潭	1	2	2	3	1	1	3	1	2	7	10	3	7	10	11	1	1	2	1	2	1	2	4	2	2	3	2	3	1	2	3	2	3	3	2	3	3	1	4	4	4	4	4
1599	551	2	22	2	4	辽宁沈阳	2	2	2	3	3	1	2	2	2	1	1	0	3	2	0	5	4	0	8	0	7	0	2	1	2	4	1	2	2	1	2	3	3	3	3	3	2	1	3	2	2	1	2
1600	1254	2	21	3	4	湖南湘潭	1	2	2	3	3	2	1	2	2	7	8	0	7	8	0	7	2	0	5	0	5	0	2	1	3	4	2	1	1	1	1	1	3	1	1	1	2	1	3	2	1	1	1
1601	382	2	21	1	4	山东淄博	1	2	2	4	1	2	4	1	2	4	2	0	2	1	0	7	1	0	15	0	24	0	3	3	2	4	3	2	2	1	1	2	2	2	2	4	2	1	4	3	5	1	3
1602	317	2	22	1	4	山东淄博	2	1	1	4	2	2	1	2	2	8	-3	-3	1	1	30	7	1	0	8	0	9	0	3	1	2	4	2	2	2	1	1	1	1	1	1	1	1	1	1	1	3	3	1
1603	498	2	22	3	5	山东潍坊	2	2	1	3	2	2	1	1	1	1	1	1	3	1	30	2	1	30	10	1	10	1	2	1	2	4	1	1	2	1	1	1	1	3	1	1	2	1	3	3	3	1	5
1604	235	1	23	2	4	陕西西安	2	2	2	3	2	1	1	2	2	7	6	30	2	6	30	2	1	30	6	30	7	30	2	1	2	4	1	1	1	2	1	1	1	1	1	2	1	1	1	1	2	2	3
1605	275	1	23	2	5	山东潍坊	2	2	2	2	2	1	1	2	2	7	1	0	7	1	0	7	1	0	5	0	5	0	1	1	1	5	1	1	1	1	4	1	1	1	1	1	1	1	1	1	1	1	1
1606	246	2	22	2	4	山东济南	2	2	2	3	2	2	1	2	2	2	1	1	1	1	1	3	1	1	1	1	1	1	3	1	2	4	2	2	4	1	1	1	1	1	1	1	1	1	1	1	1	1	1
1607	185	2	24	2	4	山东淄博	1	2	1	2	2	2	1	2	2	8	-3	-3	8	-3	-3	4	1	0	1	0	1	0	2	2	3	5	1	1	4	1	1	1	1	1	1	1	1	1	1	1	1	1	1
1608	198	1	21	2	4	山东淄博	1	2	2	4	2	2	1	2	2	8	-3	-3	8	-3	-3	8	-3	-3	1	1	1	1	2	1	1	4	3	1	1	1	1	1	1	1	1	1	2	1	1	1	1	1	1
1609	438	1	22	2	5	山东青岛	2	2	1	3	3	1	4	2	2	8	-3	-3	8	-3	-3	8	-3	-3	10	0	10	0	3	1	3	4	1	1	1	1	3	1	1	1	2	1	2	1	1	3	5	5	4
1610	220	1	22	1	4	山东淄博	1	1	1	3	2	2	1	2	2	3	1	5	2	2	0	4	5	20	22	25	18	22	2	1	2	5	1	2	1	1	1	1	1	1	1	1	2	1	2	2	3	1	2
1611	326	1	20	1	2	山东淄博	1	1	1	4	2	1	3	2	2	1	1	30	1	1	30	1	1	30	4	45	3	30	2	2	3	4	4	2	4	4	4	1	1	1	1	1	1	1	2	3	3	3	1
1613	238	1	22	2	4	山东淄博	1	2	2	3	5	3	1	2	2	1	1	39	1	1	30	1	1	30	3	30	7	30	3	2	1	3	3	4	1	1	1	1	1	1	1	3	3	2	2	3	2	2	2
1614	238	2	20	1	3	山东淄博	1	2	1	3	3	3	1	2	2	7	3	1	3	3	1	2	2	1	8	1	9	1	3	1	2	4	1	1	1	1	1	1	1	1	1	1	1	1	1	1	1	1	1
1615	340	2	21	1	4	山东淄博	1	2	2	3	2	2	2	2	2	1	2	0	8	-3	-3	2	0	10	6	0	6	0	2	2	1	3	2	3	3	1	1	1	1	1	1	1	2	1	1	2	2	1	1
1616	220	2	24	2	5	辽宁沈阳	2	2	2	2	2	1	1	2	2	8	-3	-3	8	-3	-3	8	-3	-3	2	1	12	12	3	3	4	5	4	2	1	1	1	1	1	3	1	1	3	1	1	1	2	2	5
1618	188	2	22	2	5	广东深圳	1	1	2	1	1	1	2	2	2	3	2	30	6	3	0	6	1	0	6	0	7	0	2	1	3	3	1	1	1	1	1	1	1	1	1	1	1	1	1	2	2	3	3
1619	254	1	21	1	4	湖南长沙	1	2	2	3	3	3	3	2	2	3	2	1	3	2	1	2	2	1	2	1	2	1	3	2	3	4	1	1	1	1	3	1	1	1	1	1	3	1	3	2	3	1	1
1620	151	1	21	2	5	辽宁沈阳	2	1	1	1	5	5	1	2	2	8	-3	-3	8	-3	-3	8	-3	-3	23	0	20	1	6	3	6	3	4	3	4	4	3	4	2	2	3	4	2	1	2	2	5	5	5
1621	391	1	25	3	3	湖南	2	1	2	1	1	1	4	2	2	2	1	30	2	1	30	7	1	30	8	10	8	30	2	3	1	3	2	4	1	2	4	3	3	3	3	1	2	1	1	3	2	2	1
1622	473	1	23	2	5	辽宁沈阳	2	1	1	3	5	5	1	2	2	2	1	0	3	1	0	2	5	10	5	30	5	0	1	2	2	4	3	1	1	1	1	1	1	1	1	1	1	1	1	1	1	1	1
1623	275	1	23	2	5	辽宁沈阳	2	1	1	3	4	4	1	2	2	1	2	0	4	1	0	4	2	0	5	0	2	0	1	3	2	6	3	4	3	2	3	4	1	1	1	1	1	1	1	1	1	1	1
1624	228	1	22	2	3	辽宁	2	2	2	3	2	2	1	2	2	2	1	12	2	1	14	1	1	15	1	17	1	18	6	3	3	2	2	4	3	3	2	3	2	3	4	2	3	4	3	3	1	1	1
1626	249	1	22	2	2	辽宁朝阳	2	1	1	3	2	3	1	2	2	4	1	1	7	1	1	3	1	1	2	2	1	8	5	4	5	5	3	3	1	1	1	1	1	1	3	1	2	1	1	1	3	1	2
1627	602	1	24	2	4	河北石家庄	2	1	1	4	5	5	1	1	2	8	-3	-3	8	-3	-3	8	-3	-3	5	0	5	0	3	2	4	5	2	2	2	2	2	2	2	2	2	2	2	2	2	2	1	1	1
1628	683	2	23	1	4	辽宁朝阳	2	2	2	2	1	1	1	2	2	8	-3	-3	8	-3	-3	7	1	30	10	0	9	30	2	3	2	4	2	1	1	1	1	1	2	1	1	2	1	1	1	1	2	1	1
1630	119	1	22	3	3	福建厦门	1	1	1	3	4	5	5	2	2	5	2	8	3	1	12	2	1	1	2	2	8	8	3	2	4	3	2	2	2	3	1	3	4	2	4	2	3	2	3	3	4	3	4
1632	124	1	21	2	2	广东省东莞市	1	1	1	3	4	4	3	1	1	5	1	0	3	2	5	5	5	30	40	50	1	58	4	3	3	4	2	3	3	3	4	3	3	3	3	3	2	3	2	3	4	4	3
1636	141	1	23	2	2	山东潍坊	1	2	2	1	5	3	5	1	1	2	1	2	2	4	5	2	3	5	3	5	3	4	3	3	3	4	4	3	3	3	3	4	3	4	2	3	2	3	3	2	5	4	5
1637	138	1	20	1	2	陕西	1	1	1	4	5	5	1	2	2	2	3	0	1	1	0	8	-3	-3	8	0	2	0	1	2	1	5	1	1	1	1	1	1	1	1	2	1	1	1	1	1	1	1	1
1638	118	1	23	2	3	九江	1	1	2	2	5	4	1	1	1	3	1	1	2	0	30	2	1	0	10	0	10	0	4	2	5	3	3	2	3	2	2	3	2	4	3	3	3	3	3	2	5	4	5
1639	152	1	29	3	3	山西忻州	1	1	2	2	3	3	4	2	2	4	1	0	2	2	0	2	1	0	1	0	1	0	4	2	4	4	3	3	3	3	3	1	1	1	1	1	2	3	1	1	4	3	4
1640	151	1	19	2	2	河南省驻马店	1	2	1	3	3	3	4	2	2	4	2	20	3	2	10	2	0	30	5	0	10	0	2	1	3	5	1	2	2	3	2	2	2	2	1	2	2	1	1	2	5	3	4
1642	150	1	20	2	3	山东青岛	1	1	1	3	3	3	2	1	2	5	2	1	2	1	1	3	2	1	2	2	6	6	3	2	4	3	3	2	4	2	4	1	1	1	1	1	2	2	3	2	2	3	2
1643	146	1	22	2	2	福建省泉州市石狮市	1	1	1	3	2	4	5	2	2	5	5	20	4	3	40	5	2	10	70	50	40	50	4	3	3	4	2	3	2	1	1	2	2	1	1	1	1	1	1	1	2	1	1
1644	117	1	26	2	4	山东省济南市	1	2	1	3	2	3	2	1	1	3	3	10	3	15	1	2	13	46	13	434	32	4	5	2	3	3	3	2	2	2	2	3	1	2	2	3	2	2	2	2	1	2	3
1645	136	2	26	2	2	山东	2	2	2	2	4	5	4	2	2	2	2	0	2	2	0	8	-3	-3	3	30	8	0	2	2	4	4	3	2	1	1	1	1	1	1	1	1	1	1	1	1	2	2	4
1646	151	2	25	1	3	山东济南	1	2	1	3	4	5	3	1	2	5	2	50	2	8	5	6	8	6	2	25	5	120	3	2	4	4	3	4	3	4	3	3	3	3	3	3	4	3	3	2	2	2	3
1647	120	1	22	1	2	山东济南	2	1	1	2	5	4	3	2	2	3	5	2	2	3	5	3	3	5	1	5	2	5	3	3	4	4	2	2	2	3	2	3	3	1	3	2	2	2	2	3	3	3	3
1648	118	1	23	2	2	山东菏泽	2	1	1	1	3	2	3	1	1	2	6	6	1	8	8	5	1	6	1	50	5	59	1	2	2	2	1	2	1	1	1	1	1	2	2	1	1	1	1	3	4	4	4
1651	199	1	25	1	3	山东济南	1	1	1	3	3	3	1	2	2	8	-3	-3	8	-3	-3	7	2	30	5	30	10	30	1	2	3	5	2	2	1	1	1	2	2	2	1	1	1	1	1	1	1	1	1
1652	153	2	26	3	3	广州	1	1	1	5	6	5	1	2	1	6	1	3	4	3	50	6	1	3	2	2	3	4	5	2	6	5	3	3	4	4	3	4	4	2	3	2	2	3	3	3	5	4	5
1653	134	1	25	2	4	甘南	2	1	2	2	3	4	2	1	1	2	5	25	1	2	2	3	2	2	2	2	2	2	1	2	2	2	2	4	3	2	2	4	4	2	3	3	3	2	3	2	4	4	4
1654	198	2	27	1	2	山东	1	1	1	4	5	5	1	2	2	4	1	2	4	2	3	3	2	2	3	5	1	2	3	3	5	5	1	1	1	1	1	1	1	1	1	1	1	1	1	1	1	1	1
1655	143	1	23	2	3	广州	1	2	1	4	5	5	3	2	1	5	1	0	3	5	0	4	10	2	40	0	1	0	3	3	3	5	3	3	3	3	2	3	3	2	2	3	3	3	3	2	5	5	5
1656	204	1	23	2	4	湖南长沙	2	1	1	3	4	4	1	2	2	6	1	30	3	0	30	2	0	28	0	0	0	0	4	3	4	4	3	3	2	3	3	2	3	3	3	3	2	3	2	2	4	5	2
1657	145	1	23	1	2	山东	1	1	1	4	5	5	2	2	2	2	1	0	2	1	0	2	1	0	1	0	1	0	3	1	3	4	2	3	1	2	2	3	3	2	2	3	2	2	2	1	4	4	4
1659	168	1	22	2	2	北京	1	1	1	3	4	5	1	2	2	3	2	0	4	1	0	4	1	0	7	5	3	0	3	2	5	3	2	3	2	3	2	2	3	3	2	3	2	3	2	3	5	3	5
1660	267	1	19	2	1	山东济南	1	1	2	4	3	4	1	2	2	3	1	30	2	1	0	2	0	30	68	20	9	0	3	2	3	5	1	2	2	1	1	1	1	1	1	1	1	1	1	1	2	3	2
1662	90	1	22	1	2	广东广州	1	1	2	2	2	3	6	2	2	2	1	1	2	1	1	1	1	1	1	1	1	1	2	2	4	5	3	2	3	3	1	2	4	2	2	2	1	1	2	1	5	4	4
1663	127	1	25	1	2	哈哈	1	1	1	2	2	4	3	1	1	3	4	4	3	8	8	2	8	8	8	8	8	8	3	4	2	4	4	3	2	4	3	4	4	3	4	2	2	2	2	2	4	4	5
1664	157	1	23	1	3	山东	1	2	2	3	4	4	4	2	2	4	1	0	4	1	0	2	0	30	1	0	3	0	3	2	4	3	3	3	2	3	3	3	2	3	3	1	2	2	3	2	4	4	4
1667	112	1	25	1	2	山东济南	1	2	1	1	6	6	1	2	2	6	1	1	1	1	1	1	1	1	1	1	1	1	3	4	3	2	4	3	2	3	3	3	3	3	2	3	3	4	2	2	1	1	1
1672	133	1	28	2	3	山东济南	1	1	1	4	3	4	3	2	1	3	8	50	3	7	63	3	5	3	5	22	5	22	3	3	3	3	2	4	3	3	2	2	3	4	3	3	3	4	4	4	2	2	3
1673	136	1	21	2	3	福建泉州	1	2	2	2	2	1	3	1	1	3	2	15	3	1	20	2	1	20	5	32	7	23	3	2	4	4	4	4	3	2	3	2	3	2	3	3	2	3	3	3	2	4	3
1674	234	1	21	1	3	江西赣州	1	2	2	3	3	3	2	2	2	2	5	5	3	1	0	2	5	5	8	8	8	4	4	3	4	4	2	3	3	2	3	3	1	3	4	3	2	3	3	2	5	4	4
1676	126	1	21	2	3	广州	2	2	2	4	5	4	2	2	2	4	1	0	5	2	50	2	5	5	50	5	50	5	2	2	3	5	3	3	3	3	2	2	3	3	2	3	2	2	2	2	5	5	4
1677	126	1	20	1	1	山东	1	1	1	3	2	2	2	1	1	2	1	0	1	1	0	2	1	0	1	0	1	0	2	1	2	2	2	2	2	2	2	2	2	2	2	3	2	2	3	2	4	3	3
1678	166	1	29	1	3	广东广州	1	1	1	5	4	4	1	2	2	4	2	16	4	2	30	3	4	10	8	10	8	10	2	2	3	3	3	2	3	2	4	3	2	2	3	2	1	3	2	4	5	4	5
1679	305	2	23	1	5	长沙	1	2	1	3	3	3	2	2	2	8	-3	-3	8	-3	-3	7	4	5	5	3	10	10	4	3	6	5	3	1	1	1	1	2	3	1	1	1	2	1	1	2	3	3	1
1680	128	2	24	2	3	广东	1	1	1	5	6	6	2	1	1	2	1	2	3	2	3	4	1	3	1	3	5	4	3	3	4	5	4	2	4	3	3	2	1	3	3	2	1	3	4	3	4	4	4
1681	173	1	24	2	5	浙江	2	1	2	4	3	3	5	1	1	4	1	30	4	1	0	5	1	1	1	6	5	8	3	3	3	4	3	4	2	3	3	4	3	3	3	3	2	3	3	2	3	3	2
1682	288	1	22	2	3	广西南宁	1	2	2	2	3	2	2	2	2	5	1	3	2	0	30	3	2	4	8	3	9	4	2	2	2	5	2	2	2	1	1	1	1	2	1	2	2	1	2	4	2	2	1
1686	123	1	23	2	2	山西长治	2	2	2	3	4	3	4	2	2	3	1	4	2	1	4	3	1	4	4	4	4	4	4	1	4	5	4	2	4	2	4	3	4	3	3	2	3	3	4	2	5	4	5
1688	142	2	22	2	4	广东广州	1	1	1	4	4	4	1	2	2	8	-3	-3	8	-3	-3	8	-3	-3	0	0	0	0	2	1	2	5	1	1	1	1	1	1	1	1	1	1	1	1	1	1	1	1	1
1689	119	1	22	2	3	北京东城	1	2	2	4	5	5	4	2	2	3	1	10	4	1	10	2	1	10	1	10	1	10	3	2	3	2	3	3	3	3	2	3	2	3	3	2	2	2	2	2	4	4	3
1690	174	1	22	2	2	广西省来宾市	1	1	1	2	2	2	2	1	1	1	5	30	1	6	50	3	1	40	2	50	3	20	2	1	2	5	4	3	3	3	4	3	3	2	3	3	2	3	2	3	4	2	3
1691	150	1	20	2	2	北京	1	1	1	2	3	4	3	1	1	3	3	0	4	2	0	3	4	0	7	0	2	0	3	3	3	4	3	2	3	2	2	2	3	3	2	3	3	3	4	3	5	3	5
1692	222	1	25	1	4	河南郑州	1	2	1	4	4	4	1	2	2	5	3	20	2	2	10	6	1	10	2	10	3	10	1	2	5	4	3	3	3	4	4	3	3	4	3	2	2	3	4	3	4	3	4
1693	165	1	23	2	4	湖南长沙	1	1	1	4	5	5	1	2	2	4	5	1	3	0	20	3	0	30	4	5	4	5	4	3	6	4	3	4	2	2	2	3	3	4	3	2	1	2	2	2	1	1	1
1697	169	1	26	2	3	贵州贵阳	1	1	1	4	4	6	4	1	1	4	3	2	3	1	5	3	2	3	5	7	2	3	5	3	5	5	4	3	3	2	3	4	2	3	3	4	3	4	4	3	5	5	4
1699	104	1	25	3	3	阿里	1	2	2	3	3	4	4	2	2	3	1	1	4	1	1	3	1	1	1	1	1	1	4	2	5	4	4	3	3	3	3	3	3	3	3	2	3	2	3	3	4	4	4
1700	207	1	21	1	3	山东青岛	1	1	1	5	6	6	6	2	2	8	-3	-3	2	2	0	8	-3	-3	12	0	18	0	6	4	7	5	4	4	3	2	2	2	1	3	2	1	3	3	2	2	3	3	3
1701	113	1	27	1	3	北京	1	1	1	4	3	4	1	2	2	5	1	2	1	2	2	2	2	2	2	5	2	6	4	3	5	3	1	1	1	1	1	1	1	1	1	1	1	1	1	1	1	1	1
1706	208	2	20	4	3	浙江杭州	1	1	1	4	3	3	2	2	2	4	4	0	3	3	0	4	2	0	10	0	11	0	2	2	5	4	4	4	3	3	2	2	2	3	3	2	2	2	3	2	3	4	3
1711	129	1	26	2	3	山东济南	1	1	1	2	4	3	2	2	1	5	28	20	4	30	25	4	35	25	30	15	164	1646	4	2	4	4	3	4	4	3	3	3	3	3	4	2	1	3	2	2	1	2	2
1712	123	1	22	1	3	山东	1	2	1	3	3	3	2	1	1	3	5	8	1	5	5	2	5	8	5	6	7	6	3	2	3	3	3	3	3	2	2	1	3	2	2	2	2	2	1	1	4	5	4
1715	98	1	20	2	2	哈哈	1	2	1	1	1	3	3	1	2	4	0	1	3	0	0	2	1	1	1	1	1	11	1	2	6	4	3	2	2	1	2	4	4	3	4	3	3	2	3	3	4	3	5
1716	94	1	25	2	2	山东济南	2	2	1	2	3	1	1	1	1	3	3	26	5	4	2	5	3	0	2	0	0	8	4	3	6	3	3	2	4	2	3	3	3	2	2	4	2	3	3	2	5	4	5
1717	131	1	22	1	2	青岛	2	1	1	1	2	3	3	1	2	2	1	1	3	1	1	-2	1	1	1	1	1	1	2	3	3	3	3	2	2	2	2	3	3	3	2	4	2	2	2	2	2	1	2
1718	137	1	22	2	2	河南周口	1	1	1	4	4	3	2	1	1	4	1	3	3	0	38	2	1	2	3	18	6	61	3	2	3	3	2	2	2	2	2	2	2	2	3	2	2	3	3	1	5	4	4
1719	108	1	23	2	2	北京	2	2	2	2	5	5	4	2	2	3	1	1	2	1	1	3	1	1	11	1	1	1	3	3	4	2	2	3	3	3	3	3	3	3	3	3	2	2	2	3	4	4	4
1720	134	2	21	1	3	浙江绍兴	1	2	2	3	4	3	1	2	2	4	2	10	3	2	10	3	1	45	8	10	8	10	2	1	2	5	1	1	1	1	1	1	1	1	1	1	1	1	1	1	1	1	1
1721	155	1	30	2	3	广东深圳	1	1	1	5	4	4	1	2	2	4	2	10	4	3	2	4	3	20	8	10	8	10	1	2	3	5	3	3	3	2	2	3	2	2	4	3	1	2	2	4	5	3	2
1722	139	1	22	2	2	山东临沂	1	1	1	5	5	6	2	2	2	5	2	30	6	1	10	5	1	1	1	1	1	1	3	2	2	2	2	3	1	1	1	1	1	1	1	3	2	1	1	1	5	4	3
1724	142	2	22	1	1	浙江杭州	2	1	1	4	5	4	1	2	2	3	1	30	3	1	0	4	1	0	6	0	8	0	4	2	4	3	3	4	3	3	4	3	3	3	1	1	2	1	1	1	2	2	3
1725	118	1	22	2	2	广东	1	2	1	1	6	3	4	2	1	2	2	1	1	1	1	4	2	2	2	2	2	2	2	2	3	1	2	3	3	3	4	1	3	2	2	3	2	3	3	2	5	4	4
1734	153	1	20	3	3	陕西省西安市	2	1	1	5	5	5	1	2	2	8	-3	-3	1	1	0	7	3	0	8	0	3	0	1	1	3	7	1	1	1	1	1	1	1	1	1	1	1	1	1	1	1	1	1
1741	146	1	23	2	3	烟台	1	1	1	3	4	4	3	2	2	4	1	30	3	1	30	4	1	30	1	30	1	30	5	2	4	3	3	1	3	3	3	2	4	2	1	3	2	3	3	1	5	5	4
1742	133	1	22	1	3	广西省来宾市	1	1	1	2	3	3	4	1	2	2	5	30	1	4	20	4	3	40	2	10	1	50	3	1	2	4	2	3	3	3	2	3	2	2	2	3	2	2	4	2	4	2	3
1743	171	2	26	2	3	河北省保定市	1	1	1	4	4	3	3	2	2	7	6	5	3	5	3	5	7	4	8	4	1	8	5	3	4	3	3	3	3	2	3	2	4	4	2	3	3	3	4	2	4	4	3
1748	153	2	22	2	2	贵州毕节	1	1	1	2	4	4	4	1	1	5	4	6	5	5	6	4	3	7	8	0	8	5	4	3	6	5	4	3	1	3	1	3	3	3	3	3	3	3	2	4	5	4	4
1750	146	1	23	2	2	河南	2	2	2	3	3	4	1	2	2	8	-3	-3	8	-3	-3	8	-3	-3	12	0	8	0	2	1	4	5	1	1	1	1	1	1	1	1	1	1	2	1	1	1	1	1	1
1752	286	1	21	2	3	度假酒店	1	2	1	3	3	5	3	1	1	3	7	8	4	7	8	4	8	8	7	9	8	8	3	3	4	4	3	3	3	2	3	2	3	3	3	3	1	3	3	2	4	3	3
1754	151	1	21	2	2	杭州	1	1	1	4	4	5	1	2	2	1	0	40	1	0	50	1	0	10	1	10	1	0	1	1	1	5	1	1	1	1	1	1	1	1	1	1	1	1	1	1	1	1	1
1756	134	2	26	2	3	广东	2	2	2	3	3	2	5	2	1	2	1	1	4	2	2	4	1	1	1	1	1	1	4	3	5	3	3	2	2	3	3	2	3	2	3	3	2	3	3	3	3	3	4
1757	123	1	18	3	2	北京	1	2	1	3	5	5	2	2	2	4	1	1	4	1	1	5	1	1	1	1	1	1	3	2	3	2	1	1	1	1	1	1	1	1	1	1	3	1	1	1	1	1	1
1759	196	2	21	2	3	吉林	1	1	1	4	5	4	1	1	1	4	8	2	2	2	1	2	2	1	2	1	2	1	2	3	2	2	1	1	1	1	1	1	1	1	1	1	1	1	1	1	1	2	1
1761	140	1	23	2	2	北京	1	1	1	3	4	4	5	2	2	3	2	0	2	1	0	2	2	0	1	30	2	30	5	3	5	5	3	3	2	3	3	3	3	3	2	2	3	2	2	2	5	5	5
1763	131	2	23	2	3	山东	1	1	1	4	5	6	1	2	2	2	2	0	1	1	0	3	1	1	0	1	1	1	4	4	3	3	3	4	3	4	4	1	2	3	4	1	3	2	4	1	2	3	4
1764	143	1	21	2	2	辽宁沈阳	2	1	2	3	3	4	3	2	2	4	1	1	4	4	1	2	1	1	1	1	1	1	4	2	3	4	1	1	1	1	1	1	1	1	1	1	1	1	1	1	1	2	2
1767	125	1	20	2	1	山东	1	1	1	1	2	3	3	1	1	2	1	0	2	1	0	3	1	0	1	0	1	0	3	2	4	3	3	3	3	2	2	2	2	2	2	3	2	2	2	2	4	3	3
1768	150	1	26	2	3	山东济南	1	1	2	4	4	4	3	2	2	3	5	5	4	1	6	3	2	8	8	2	8	8	5	2	5	3	3	3	3	4	1	1	1	1	1	1	1	1	1	3	4	3	4
1772	182	1	25	2	2	济南	1	1	1	5	3	3	2	2	2	2	1	15	2	12	1	8	-3	-3	11	11	11	11	5	2	3	3	3	2	4	3	3	3	2	4	3	3	2	1	2	2	2	4	4
1774	153	1	19	2	2	河南商丘	1	1	2	5	3	3	4	1	1	3	5	0	2	5	5	5	5	5	6	0	8	0	4	3	3	3	3	2	2	3	3	3	3	3	3	3	3	4	3	3	4	3	4
1775	165	2	23	1	5	中山	2	2	1	4	2	3	4	1	1	5	1	30	2	1	20	3	1	0	8	0	8	0	1	2	3	5	3	3	2	4	3	3	1	1	1	1	2	1	1	2	5	5	5
1777	161	2	25	1	4	上海	1	2	2	3	5	5	2	2	2	4	1	0	2	1	0	4	1	5	1	5	1	5	4	2	3	3	2	3	2	4	2	2	3	3	3	3	2	3	3	2	5	5	5
1778	179	2	24	3	2	山东	1	1	1	4	3	3	1	2	2	4	2	30	3	1	30	6	2	20	3	10	3	20	2	2	3	3	2	2	2	2	2	2	2	2	2	3	2	2	3	2	4	4	4
1782	182	2	19	1	2	内蒙古	1	2	2	1	3	2	2	1	1	5	1	14	3	1	1	2	1	1	1	1	1	1	4	3	4	2	2	2	4	3	3	2	3	2	1	2	3	3	3	4	5	5	5
1783	179	1	26	2	4	山东烟台	1	1	2	3	4	5	1	2	2	2	3	0	5	5	0	7	12	1	8	0	8	0	4	2	4	3	3	2	2	2	3	3	3	3	3	3	2	2	3	2	3	3	3
1784	143	1	20	2	2	浙江杭州	1	2	2	3	4	5	1	2	2	2	1	50	4	2	10	3	2	30	8	18	8	30	2	1	2	5	1	1	1	1	1	1	1	1	1	1	1	1	1	1	1	1	1
1786	191	2	21	1	3	江苏苏州	1	1	2	2	1	1	1	2	2	1	0	20	3	1	0	1	0	30	8	0	10	0	2	1	1	4	1	2	3	3	2	4	2	1	1	1	1	1	3	1	4	4	2
1787	197	2	23	2	2	广东省	1	2	2	3	2	3	2	2	2	3	2	30	3	2	30	4	3	30	8	0	4	0	2	2	3	3	1	1	1	1	1	1	1	1	1	1	1	1	1	1	1	1	1
1790	182	1	20	1	2	济南	1	1	1	3	4	4	2	2	2	3	1	15	3	2	0	4	2	0	8	0	8	20	1	2	3	5	2	2	1	1	1	2	2	2	1	1	2	1	1	2	4	3	3
1791	176	1	23	2	4	北京	1	1	1	4	5	5	2	2	2	3	1	0	3	1	0	2	1	0	0	30	6	50	2	2	5	4	2	2	2	1	1	1	1	2	1	1	2	1	1	1	1	1	1
1792	232	2	22	1	3	河南郑州	1	2	2	3	3	2	1	2	2	3	1	30	8	-3	-3	5	1	0	8	0	2	40	2	1	2	3	2	1	3	1	4	2	3	4	3	1	3	1	4	2	5	1	1
1794	199	1	20	2	3	湖北武汉	1	1	2	3	2	2	6	2	2	1	1	18	8	-3	-3	7	1	0	1	0	5	40	2	3	4	5	4	1	1	1	1	1	4	1	1	1	3	1	3	2	1	3	4
1795	148	2	22	3	3	北京朝阳	1	1	1	5	4	4	1	2	1	4	1	1	3	1	1	4	1	1	1	1	1	1	3	3	4	4	2	1	3	1	1	1	1	2	1	1	1	3	3	2	4	4	3
1797	142	1	20	3	3	湖南长沙	1	1	1	4	3	4	2	2	2	2	5	5	3	5	3	3	2	5	4	8	7	5	4	2	5	4	3	3	4	2	2	3	3	4	3	3	1	2	1	1	5	4	4
1799	276	2	18	2	2	广东	1	2	2	3	2	2	3	2	2	8	-3	-3	8	-3	-3	1	0	50	8	30	10	28	2	2	1	3	3	3	2	4	2	1	1	1	4	3	3	1	2	3	4	4	3
1800	191	1	26	1	3	山东菏泽	1	2	2	3	2	2	2	2	2	3	3	30	2	2	30	3	2	20	1	20	1	20	1	2	3	5	3	3	1	2	1	1	4	2	1	3	2	1	1	2	4	3	1
1801	288	2	22	1	2	四川成都	2	1	2	3	2	2	3	2	2	1	1	0	1	1	0	1	1	0	1	0	8	0	3	1	2	3	1	1	1	1	1	1	1	1	1	1	1	1	1	1	1	1	3
1802	355	2	20	1	3	山东济宁	1	1	1	3	3	3	3	2	2	6	1	0	6	5	0	4	1	0	12	0	12	0	3	1	3	4	1	1	1	1	1	1	1	2	1	1	1	1	1	2	3	5	1
1803	422	2	20	1	3	山东济宁	1	1	1	3	5	5	1	2	2	2	1	30	2	1	30	7	1	0	8	0	8	0	2	1	2	5	1	3	1	1	3	1	1	1	1	1	1	1	1	2	2	1	1
1804	283	2	20	1	3	山东济宁	1	1	2	3	2	2	3	2	2	2	0	45	2	0	30	7	0	20	5	0	10	0	3	1	2	4	1	3	1	1	1	1	4	1	1	1	2	1	4	3	4	5	3
1805	248	2	21	1	3	山东烟台	1	1	1	3	3	2	2	2	2	8	-3	-3	8	-3	-3	7	1	1	6	1	2	1	3	2	3	4	3	3	4	2	3	2	4	3	3	2	2	1	2	2	5	1	1
1806	742	2	20	1	3	济宁	1	1	2	3	3	3	2	2	2	2	0	30	7	0	30	7	2	0	10	0	20	0	2	4	2	4	1	1	1	4	2	1	4	1	4	1	2	1	4	2	2	1	1
1807	827	2	20	1	3	山东济宁	1	1	1	3	3	2	2	2	2	8	-3	-3	8	-3	-3	7	1	20	7	30	4	0	1	1	3	5	1	1	2	3	3	3	3	3	1	1	2	1	3	2	1	1	1
1808	289	2	20	1	3	山东济宁	1	2	1	3	2	2	6	2	2	1	0	40	3	2	0	1	0	10	9	0	10	0	4	2	3	4	3	1	1	1	1	1	1	1	1	1	3	1	1	1	5	1	1
1810	250	1	20	1	3	山东济宁	1	2	2	3	2	2	2	2	2	8	-3	-3	8	-3	-3	2	1	0	10	0	8	0	2	1	2	4	1	1	1	1	1	1	1	2	1	2	2	1	1	1	1	1	1
1811	475	2	19	1	3	山东泰安	1	1	1	3	3	3	1	2	2	8	-3	-3	5	2	0	7	1	0	6	0	7	0	2	2	3	5	1	3	2	1	1	1	3	4	1	1	2	1	1	2	2	1	1
1812	222	2	20	1	3	山东青岛	1	1	1	3	2	2	3	2	2	8	-3	-3	8	-3	-3	8	-3	-3	3	30	4	30	2	2	3	6	1	1	1	1	1	1	1	1	1	2	2	1	3	2	2	4	4
1813	391	2	21	1	3	山东济宁	1	2	2	3	2	2	2	2	2	1	0	30	1	0	30	2	0	30	7	0	7	0	1	2	2	4	2	3	1	1	1	1	1	3	1	2	2	1	3	2	3	1	1
1814	685	2	20	1	3	山东济宁	1	1	1	3	2	3	2	2	2	8	-3	-3	7	2	30	7	3	30	10	30	10	20	2	3	3	4	1	1	2	1	1	1	1	1	1	1	2	1	1	1	1	1	1
1815	730	2	20	1	3	山东济宁	1	2	1	4	3	3	2	2	2	8	-3	-3	8	-3	-3	7	0	15	9	0	9	0	1	2	2	4	2	2	2	1	1	1	1	1	1	3	2	1	1	1	1	1	1
1816	458	2	21	1	3	济宁	1	1	1	3	5	3	2	2	2	8	-3	-3	2	2	30	3	2	30	8	0	6	30	2	1	1	3	1	1	2	1	1	1	1	1	1	1	1	1	1	1	1	1	1
1817	374	2	19	1	2	山东东营	2	2	1	1	1	1	4	2	2	8	-3	-3	8	-3	-3	8	-3	-3	12	30	12	30	4	4	4	3	1	4	1	1	1	4	1	1	1	1	4	1	4	4	4	1	1
1818	378	2	19	1	2	山东威海	1	1	1	3	5	3	2	1	2	2	3	0	3	1	0	5	2	0	16	0	16	0	3	1	4	3	1	1	1	1	1	3	4	1	1	3	1	1	3	4	4	4	5
1819	433	2	18	1	3	山东济南	1	2	1	3	2	2	3	2	2	8	-3	-3	1	0	50	7	0	50	4	20	7	30	2	1	3	6	1	1	1	1	1	1	1	1	1	1	1	1	4	2	3	5	1
1820	488	1	20	1	2	山东济宁	1	1	2	4	2	2	1	1	2	2	1	0	2	1	0	7	0	30	3	0	3	0	3	1	3	4	3	2	2	1	1	1	1	2	1	1	2	1	1	1	2	1	1
1821	510	2	20	1	2	山东济宁	1	1	2	3	1	1	1	2	2	8	-3	-3	8	-3	-3	7	1	0	6	0	12	0	2	2	3	5	2	1	1	1	1	1	2	1	1	1	2	1	2	2	1	1	1
1822	556	2	19	1	2	山东济宁	1	1	2	3	3	2	2	2	2	8	-3	-3	6	0	30	7	1	1	6	1	3	1	3	1	3	5	1	1	2	1	1	1	3	2	1	3	2	1	2	2	3	2	1
1823	596	2	20	1	2	山东菏泽	1	2	2	3	3	2	2	2	2	8	-3	-3	8	-3	-3	7	0	15	12	0	12	0	2	2	2	5	2	1	1	1	1	1	2	1	1	1	2	1	1	1	1	1	1
1824	590	2	20	1	2	山东济宁	1	2	2	3	2	2	3	1	2	8	-3	-3	2	2	0	7	0	15	2	30	4	30	2	2	3	5	2	1	1	1	1	1	2	2	1	1	2	1	1	2	2	1	1
1825	738	2	20	1	2	山东济宁	1	2	2	3	3	1	1	2	2	8	-3	-3	2	1	0	7	1	0	8	0	9	0	2	1	2	4	1	1	1	1	1	1	1	1	1	1	2	1	1	2	2	3	1
1826	451	2	19	1	2	山东滨州	1	1	1	3	5	5	2	2	2	8	-3	-3	8	-3	-3	7	1	0	6	0	4	0	2	2	2	4	2	1	1	1	1	1	1	1	1	1	1	1	1	1	1	1	1
1827	588	2	19	1	2	山东济宁	1	1	2	3	2	2	2	2	2	8	-3	-3	8	-3	-3	7	1	0	3	30	7	0	2	2	2	4	2	1	1	1	1	1	1	1	1	1	2	1	2	2	2	3	3
1828	839	2	20	1	2	山东济宁	1	2	2	3	2	2	3	2	2	8	-3	-3	8	-3	-3	7	4	0	5	0	5	0	4	2	4	5	2	1	1	1	1	1	1	1	1	1	2	1	1	2	1	2	1
1830	845	2	20	1	2	山东济宁	1	2	2	3	2	1	5	2	2	1	0	20	7	1	0	7	1	0	1	0	1	0	3	1	3	5	2	1	2	1	1	1	1	1	1	1	1	1	1	1	1	1	1
1831	566	2	20	1	2	山东聊城	2	2	2	3	2	1	1	1	2	1	0	40	8	-3	-3	1	0	40	10	10	11	10	3	1	2	3	1	2	1	1	1	1	1	2	2	2	3	1	1	2	3	5	1
1832	1241	2	19	1	2	山东济宁	1	2	1	3	2	2	3	2	2	8	-3	-3	8	-3	-3	7	0	30	13	0	13	0	2	3	2	4	4	4	3	3	1	1	3	4	1	1	4	1	4	4	5	1	3
1833	671	2	19	4	2	山东潍坊	2	1	2	1	1	1	1	2	2	2	2	0	2	1	30	2	1	0	8	15	10	0	2	1	2	4	2	1	1	1	1	1	1	1	1	1	2	1	2	2	3	2	2
1834	284	2	19	1	2	山东菏泽	2	2	2	3	2	1	3	2	2	8	-3	-3	8	-3	-3	2	0	30	7	0	5	0	1	4	2	3	1	3	3	1	1	1	2	1	1	1	2	1	1	2	1	2	1
1835	273	2	19	1	2	山东济宁	1	1	2	3	3	2	1	2	2	8	-3	-3	8	-3	-3	7	1	0	6	0	7	20	3	2	3	4	3	1	2	1	1	1	1	1	1	1	2	1	2	1	3	2	2
1836	465	2	21	1	2	山东济宁	1	2	2	3	3	2	3	2	2	8	-3	-3	4	0	30	7	0	20	9	0	6	0	2	1	3	5	1	1	1	1	1	1	1	1	1	1	1	1	1	1	1	1	1
1837	725	1	18	3	2	四川凉山	2	2	2	2	1	1	2	1	2	5	5	2	2	2	3	3	1	3	5	1	1	1	3	2	2	3	3	2	4	1	1	2	2	3	1	3	2	1	3	2	3	3	1
1838	246	1	25	1	2	山东鲁能	1	2	1	2	3	2	4	1	2	3	0	40	3	0	40	3	0	40	1	0	1	0	2	1	1	4	1	1	4	4	4	4	4	4	4	4	4	4	4	4	3	3	3
1839	360	2	20	1	2	山东济宁	1	1	1	3	4	3	2	2	2	8	-3	-3	8	-3	-3	7	0	30	4	0	3	0	2	1	3	6	1	1	2	1	1	3	1	1	1	1	1	1	1	1	1	1	1
1840	909	2	20	1	2	山东临沂	1	2	2	3	2	2	2	2	2	8	-3	-3	8	-3	-3	7	0	40	8	0	6	0	3	2	3	5	2	1	1	1	1	1	1	2	2	1	2	1	1	1	1	1	1
1841	304	2	20	1	2	山东滨州	2	2	2	3	2	2	2	1	2	8	-3	-3	8	-3	-3	2	3	0	8	0	10	0	3	1	3	5	1	1	1	1	1	2	2	1	1	3	2	1	3	1	4	1	1
1843	529	1	19	1	2	山东济宁	1	2	2	2	2	2	4	1	2	4	1	0	4	0	20	4	0	40	10	0	8	0	3	3	3	5	4	1	1	1	1	4	1	1	1	1	3	1	4	3	3	1	4
1844	358	2	24	1	4	山东青岛	2	2	1	3	3	3	2	2	2	1	1	0	2	0	30	8	-3	-3	5	30	5	30	2	2	2	4	1	1	1	1	1	1	1	1	1	1	1	1	1	1	1	1	1
1845	399	1	25	2	5	湖南长沙	1	2	1	2	1	1	1	2	1	7	1	0	7	1	0	7	1	0	6	0	6	0	1	1	3	4	1	3	1	1	1	1	1	2	2	1	2	1	1	2	2	1	3
1846	317	1	23	2	5	湖南湘潭	1	1	2	2	2	2	3	1	1	8	-3	-3	8	-3	-3	7	0	20	8	0	10	0	5	1	4	4	1	1	1	1	1	1	1	1	1	1	2	1	1	2	3	3	3
1847	221	1	20	1	3	江苏徐州	1	2	2	3	3	3	2	2	2	7	3	0	7	3	0	7	1	0	2	0	2	0	2	1	2	4	1	1	1	1	1	1	1	1	1	1	1	1	1	1	1	1	1
1848	570	2	23	1	4	江苏徐州	1	2	2	3	2	2	2	2	2	8	-3	-3	2	0	30	3	2	0	10	0	10	0	2	2	4	5	3	1	1	1	1	1	1	1	1	2	2	1	1	2	3	2	2
1849	433	1	23	1	5	江苏徐州	1	2	2	1	1	1	3	2	2	8	-3	-3	7	3	0	2	1	0	6	0	6	0	3	1	2	4	1	1	1	1	1	1	1	1	1	1	1	1	1	1	1	1	1
1850	166	1	21	1	1	江苏徐州	1	1	2	3	3	3	1	2	2	4	5	0	1	0	30	4	1	0	0	30	6	8	2	1	1	4	1	1	1	1	1	1	1	1	1	1	1	1	1	1	1	1	1
1852	489	1	21	2	4	江苏徐州	1	2	2	2	1	1	1	1	2	2	2	30	2	3	20	8	-3	-3	8	40	9	50	1	3	3	4	2	2	1	1	1	3	1	1	1	3	3	1	1	1	3	1	5
1853	973	1	22	1	5	广东省广州市	1	2	2	3	2	1	3	2	2	3	4	0	2	3	0	5	0	20	3	0	5	0	4	1	4	4	1	1	1	1	1	3	1	2	1	2	2	1	1	2	2	3	1
1854	215	1	20	2	2	江苏省徐州市	1	2	2	2	1	1	2	2	2	8	-3	-3	3	3	0	4	3	0	3	0	3	0	4	1	4	4	2	2	3	1	1	2	2	2	2	3	3	4	4	2	3	4	3
1855	343	2	21	1	5	江苏徐州	1	1	2	3	2	3	1	2	2	2	2	0	2	1	0	5	3	0	4	0	6	0	3	3	5	4	1	1	1	1	1	1	1	1	1	1	2	1	1	2	3	1	3
1856	156	2	21	2	5	山东济南	1	2	1	3	4	3	1	1	2	3	2	0	2	1	0	7	1	0	5	0	7	0	3	2	4	4	2	1	1	1	1	2	2	2	1	1	1	1	2	1	4	4	3
1857	311	2	22	1	5	上海市	1	1	1	3	2	4	6	2	2	3	3	30	3	3	10	3	1	0	3	0	2	0	2	2	3	5	2	1	1	1	1	1	1	1	1	1	2	1	1	1	1	1	1
[truncated: 110 more columns]
